# Supplementary material for: Transient inhibition of cell division in competent pneumococcal cells results from deceleration of the septal peptidoglycan complex
Source: Nat Commun. 2025 Jul 1;16:5666. doi: 10.1038/s41467-025-60600-z (PMC12214887; doi:10.1038/s41467-025-60600-z)
Supplement: Supplementary file 13 — Source Data [file 41467_2025_60600_MOESM13_ESM.xlsx]

## Sheet: Fig 1 H
Fig 1	H	ComM speed
	ComM
mean	12.2093
stdv	5.26473
nb	812
	exp 1	exp 2	exp 3
mean	12.6294	11.461	13.1598
stdv	5.37616	4.60113	6.27092
nb	315	356	141
	14.5455	11.0545	11.9467
	5.90769	7.01935	9.95556
	19.2	8.22857	7.04
	9.06667	10.7789	13.44
	8.72727	11.8857	9.216
	11.581	12.0471	9.84615
	5.35814	13.3565	15.0588
	4.37895	15.8118	11.0933
	9.30909	12.8	10.5739
	10.8308	4.26667	4.53333
	19.2	7.68	2.13333
	12.8	7.38462	7.46667
	9.6	9.75238	6.63704
	13.4095	17.92	12.8
	12.3077	11.4286	14.9333
	7.68	14.3059	8.3027
	11.581	12.1905	22.4
	10.9714	17.0667	11.581
	18.0706	5.81818	13.4737
	13.9636	8.53333	5.48571
	6.4	6.60645	20.1143
	13.9636	18.2857	24.32
	16.7385	7.75758	14.7692
	6.8	11.581	19.7818
	9.14286	15.36	2.48544
	12.8	13.44	3.89565
	10.24	16.1684	8.05926
	11.8857	6.4	27.0222
	24	8.64865	17.0667
	16	6.51228	13.9636
	28.16	6.19355	23.6308
	7.77143	11.4526	17.0667
	5.76	11.2941	12.0471
	14.4	10.3619	9.06667
	16.1684	7.38462	14.9333
	18.4	9.06667	13.5529
	4.37895	7.46667	12.0889
	18.4	10.4296	18.7733
	18.8632	5.06047	17.0667
	28.3429	23.4667	4.41379
	14.72	15.4667	11.264
	9.6	9.14286	12.8
	15.7538	4.12903	25.6
	9.35385	14.4	14.08
	11.581	5.68889	9.6
	15.6444	18.0706	7.84516
	11.3371	9.95556	4.41379
	12.4235	8.14545	12.1905
	21.0286	11.2	9.75238
	16.2133	7.87692	7.68
	6.77647	10.5931	21.76
	4.65455	14.3059	29.8667
	6.4	11.2485	10.3619
	4.89412	9.30909	20.8
	7.38462	14.1474	4.51765
	10.5931	14.5067	20.6769
	9.08387	11.7333	17.3714
	11.2	10.0174	6.94857
	18.0706	12.8	5.632
	8.36923	12.8	12.8
	9.06667	9.34054	17.0667
	10.3385	6.69091	13.9636
	12.8	13.2923	25.6
	17.92	11.8857	13.5111
	12.1263	8.22857	8.34783
	10.9714	3.11351	10.9714
	9.75238	5.18095	6.77647
	12.8	15.2615	9.06667
	12.8	8.53333	9.89091
	11.4526	14.019	19.2
	10.1053	18.7733	17
	18.0706	10.24	17.6
	7.01935	10.4	20
	10.7789	20.1143	5.71429
	10.4	7.56364	27
	15.36	7.84516	10.4828
	9.03529	18.1895	4.48
	14.9333	14.7692	29.1765
	24.1778	3.84	8.84211
		5.64706	10.9474
	11.0545	9.81333	5.02857
	8.14545	13.3565	14
	17.3714	11.8154	7.75758
	8.08421	10.6057	11.2941
	9.6	6.8129	8.68571
	11.8154	22.7556	20
	8.92121	19.2	5.6
	24.6857	8.25806	19.6267
	9.06667	4.54194	11.8857
	20.2667	12.8	21.9429
	10.1053	12.2667	10.5412
	9.08387	10.0571	4.92308
	4.16744	28.4444	27.0222
	14.9333	16.1684	20.48
	9.08387	12.8	12.2667
	19.2	13.4095	24.8
	9.06667	14.1474	11.3231
	4.04211	9.14286	9.6
	23.04	10.9714	14.5455
	17.92	17.0667	27.7333
	17.4545	12.8	3.44615
	7.936	10.5739	6.98182
	13.913	13.5529	6.59394
	2.62564	6.5641	22.4
	13.7143	18.8235	4.65455
	27.2	6.4	10.24
	8.36923	4.54194	9.35385
	14.8211	19.2	21.3333
	7.31429	28.8	6.98182
	10.4727	7.06207	14.8211
	10.24	5.18095	18.4
	3.97241	7.38462	14.2769
	12.8	4.8	15.8476
	14.7692	11.2	13.4095
	9.75238	24.1778	19.5765
	9.81333	6.4	21.3333
	14.2222	6.4	11.0545
	8.38621	8.96	9.43158
	14.4696	4.71579	12.8
	14.9333	6.89231	14.1474
	15.2381	6.82667	6.19355
	5.44	5.02857	5.86667
	10.4727	6.73684	7.01935
	9.06667	9.26897	15.36
	8.8	23.7714	15.2615
	8.08421	6.77647	16.2133
	10.1333	14.9333	14.5067
	9.84615	10.4	9.43158
	13.6	19.7818	21.3333
	16.64	18.4889	11.4759
	8.75789	9.6	11.7333
	8.08421	8.22857	11.581
	10.3226	16	19.2
	11.0545	11.687	9.71034
	10.1333	11.581	14.9333
	9.6	18.8235	6.67826
	12.8	23.7714	7.87692
	11.2941	24.1778	12.8
	5.78065	21.76	18.0706
	12.8	11.0933	10.6667
	5.68889	16.4571	9.84615
	7.7913	5.78065
	10.24	10.8308
	20.1143	14.4
	25.6	10.88
	27.0222	18.8235
	13.9636	5.68889
	15.7538	9.14286
	17.0667	11.3778
	24.4364	9.43158
	13.9636	6.4
	12.8	8.53333
	9.06667	4.38857
	8.53333	5.73793
	6.93333	9.46087
	21.76	23.7714
	21.76	12.8
	7.41053	7.68
	13.4095	5.30732
	23.7714	7.41053
	21.3333	11.4759
	14.1474	9.35385
	10.24	9.89091
	20.2667	13.9636
	14.6286	9.03529
	9.78824	17.0667
	20.48	14.2222
	5.35814	9.6
	11.776	12.8
	12.8	18.1333
	9.89091	10.1517
	27.0222	15.36
	7.06207	6.4
	11.2	13.3565
	4.37895	11.4526
	9.30909	20
	10.1333	8.14545
	12.1263	10.4296
	14.1474	17.92
	7.50345	7.92381
	19.6267	14.9333
	11.8154	10.6667
	19.2	9.6
	16	11.8154
	9.90968	14.9333
	28.8	13.7143
	13.4095	11.2941
	13.6533	11.8519
	6.62069	3.26809
	5.33333	9.95556
	9.6	3.8209
	7.31429	7.68
	11.3231	12.8
	29.2571	11.581
	14.3059	11.4286
	9.75238	11.2485
	14.1474	7.39556
	10.24	12.3871
	4.59487	9.71034
	10.3385	24.6857
	14.9333	9.6
	13.9636	13.4095
	4.68293	18.8952
	16.1684	24.5333
	12.8	16.2909
	16.7385	10.6667
	10.5412	10.4727
	12.8	10.3385
	20.1143	7.87692
	8.38621	8
	14.2222	8.53333
	16.8	10.4296
	14.1474	10.1517
	16.1684	10.1053
	8.22857	6.22703
	5.4303	6.17931
	6.4	12.2182
	6.89231	7.15294
	18.2857	8
	14.8211	9.71034
	12.1263	8.86154
	14.5455	12.1905
	7.41053	19.2
	15.0261	12.2182
	12.8	12.1905
	10.1333	19.5765
	9.43158	17.92
	10.5412	5.81818
	17.0667	7.68
	13.44	8
	24.8	8.68571
	11.0545	8.36923
	28.16	17.92
	18.1895	8.704
	9.75238	5.97333
	11.581	7.84516
	5.90769	8.14545
	7.11111	19.7818
	7.52941	12.288
	12.8	12.8
	6.12174	5.04242
	9.06667	14.9333
	6.06316	18.1333
	11.0933	10.4
	8.3027	19.9111
	10.3385	5.12
	7.936	7.56364
	16.4571	6.54884
	9.08387	7.18049
	14.8211	9.84615
	18.0364	12.1263
	16	11.2
	6.73684	7.92381
	8.42105	14.1474
	24.6857	8.77714
	20.48	18.2857
	18.7077	14.7692
	8.38621	18.8632
	11.5613	12.1905
	18.1895	14.2222
	6.62069	12.8
	6.98182	10.3619
	5.81818	10.24
	14.8211	7.87692
	25.6	14.5455
	15.2	15.8476
	12.0471	8.14545
	14.3059	8.14545
	11.2	9.34054
	5.36774	14.2222
	9.08387	13.5529
	7.50345	6.72
	7.94483	14.8211
	12.8	11.8857
	24.5333	9.95556
	15.2381	8.90435
	14.9333	9.90968
	8.11707	10.0848
	10.7355	7.56364
	16.2909	12.3077
	10.9037	12.2667
	11.2485	13.44
	4.71579	6.57297
	10.1647	17.92
	20.3636	13.2414
	20.5913	13.7846
	5.48571	11.581
	7.84516	9.90968
	14.848	8.03721
	12.2667	10.3385
	14.6286	10.3619
	15.5429	12.8
	10.7789	15.7091
	8.53333	12.3259
	12.2667	7.31429
	14.6963	9.69697
	19.2	11.9172
	20.2667	12.3586
	17.0667	13.7846
	19.6267	13.7846
	16.3556	13.312
	16.1684	9.95556
	15.0588	8.75789
	21.3333	3.12889
	11.581	7.41053
	7.06207	6.98182
	20.3294	12.8
	7.68	12.8
	6.77647	16.2909
	9.38667	10.88
	9.03529	12.2182
	12.8	13.8667
	11.9467	9.03529
	10.4727	11.7333
	11.581	5.38947
	9.30909	8.53333
		8.42105
		10.6667
		12.1263
		5.21481
		10.3619
		11.4526
		10.0571
		19.5765
		18.4889
		7.77143
		14.1474
		12.8
		17.0667
		8.88889
		14.5067
		15.0588
		13.7143
		22.4
		12.1263
		10.3385
		6.06316
		8.86154
		15.2381
		6.82667
		9.46087
		6.17931
		6.4
		8.72727
		7.35319
		7.07368
		8.67097
		8.90435
		17.0667
		10.5143
		12.1263
		15.4947
		19.5368
		17.92
		8
		12.8

## Sheet: Fig 1 I
Fig 1	H-I	ComM speed
	nb total exp 1	nb total exp 2	nb total exp 3
	315	356	141
	15'			20'			25'			30'			35'			40'			45'
mean	11.6866			11.8838			12.1417			12.4924			12.6296			12.2129			12.6309
stdv	4.7672			5.41707			5.86491			5.86451			5.68303			5.00412			4.32745
nb	130			82			101			58			146			241			54
	exp 1	exp 2	exp 3	exp 1	exp 2	exp 3	exp 1	exp 2	exp 3	exp 1	exp 2	exp 2	exp 1	exp 2	exp 3	exp 1	exp 2	exp 3	exp 1	exp 2	exp 3
mean	13.0952	10.9068	10.4339	11.4215	10.7277	14.3757	#DIV/0!	12.1534	12.0748	11.7597	#DIV/0!	13.9963	13.8728	11.445	14.0878	12.4324	11.3941	14.2051	12.9976	#DIV/0!	12.1724
stdv	5.50731	3.88138	4.6587	4.73456	4.74881	7.00473	#DIV/0!	5.95414	5.51768	5.07637	#DIV/0!	7.13839	6.10982	4.61257	7.8996	5.43072	3.63352	6.76549	4.47622	#DIV/0!	4.18269
nb	50	63	17	42	22	18	0	86	15	39	0	19	56	76	14	98	109	34	30	0	24
	14.5455	11.0545	11.9467	6.77647	11.8857	11.581		22.7556	13.5529	14.9333		21.76	10.3226	15.36	19.2	6.62069	6.54884	11.2941	5.48571		9.43158
	5.90769	7.01935	9.95556	4.65455	8.22857	13.4737		19.2	12.0889	9.08387		29.8667	11.0545	6.4	17	5.33333	7.18049	8.68571	7.84516		12.8
	19.2	8.22857	7.04	6.4	3.11351	5.48571		8.25806	18.7733	19.2		10.3619	10.1333	13.3565	17.6	9.6	9.84615	20	14.848		14.1474
	9.06667	10.7789	13.44	4.89412	5.18095	20.1143		4.54194	17.0667	9.06667		20.8	9.6	11.4526	20	7.31429	12.1263	5.6	12.2667		6.19355
	8.72727	11.8857	9.216	7.38462	15.2615	24.32		12.8	4.41379	4.04211		4.51765	12.8	20	5.71429	11.3231	11.2	19.6267	14.6286		5.86667
	11.581	12.0471	9.84615	10.5931	8.53333	14.7692		12.2667	11.264	23.04		20.6769	11.2941	8.14545	27	29.2571	7.92381	11.8857	15.5429		7.01935
	5.35814	13.3565	15.0588	9.08387	14.019	19.7818		10.0571	12.8	17.92		17.3714	5.78065	10.4296	10.4828	14.3059	14.1474	21.9429	10.7789		15.36
	4.37895	15.8118	11.0933	11.2	18.7733	2.48544		28.4444	25.6	17.4545		6.94857	12.8	17.92	4.48	9.75238	8.77714	10.5412	8.53333		15.2615
	9.30909	12.8	10.5739	18.0706	10.24	3.89565		16.1684	14.08	7.936		5.632	5.68889	7.92381	29.1765	14.1474	18.2857	4.92308	12.2667		16.2133
	10.8308	4.26667	4.53333	8.36923	10.4	8.05926		12.8	9.6	13.913		12.8	7.7913	14.9333	8.84211	10.24	14.7692	27.0222	14.6963		14.5067
	19.2	7.68	2.13333	9.06667	20.1143	27.0222		13.4095	7.84516	2.62564		17.0667	10.24	10.6667	10.9474	4.59487	18.8632	20.48	19.2		9.43158
	12.8	7.38462	7.46667	10.3385	7.56364	17.0667		14.1474	4.41379	13.7143		13.9636	20.1143	9.6	5.02857	10.3385	12.1905	12.2667	20.2667		21.3333
	9.6	9.75238	6.63704	12.8	7.84516	13.9636		9.14286	12.1905	27.2		25.6	25.6	11.8154	14	14.9333	14.2222	24.8	17.0667		11.4759
	13.4095	17.92	12.8	17.92	18.1895	23.6308		10.9714	9.75238	8.36923		13.5111	27.0222	14.9333	7.75758	13.9636	12.8	11.3231	19.6267		11.7333
	12.3077	11.4286	14.9333	12.1263	14.7692	17.0667		17.0667	7.68	14.8211		8.34783	13.9636	13.7143		4.68293	10.3619	9.6	16.3556		11.581
	7.68	14.3059	8.3027	10.9714	3.84	12.0471		12.8		7.31429		10.9714	15.7538	11.2941		16.1684	10.24	14.5455	16.1684		19.2
	11.581	12.1905	22.4	9.75238	5.64706	9.06667		10.5739		10.4727		6.77647	17.0667	11.8519		12.8	7.87692	27.7333	15.0588		9.71034
	10.9714	17.0667		12.8	9.81333	14.9333		13.5529		10.24		9.06667	24.4364	3.26809		16.7385	14.5455	3.44615	21.3333		14.9333
	18.0706	5.81818		12.8	13.3565			6.5641		3.97241		9.89091	13.9636	9.95556		10.5412	15.8476	6.98182	11.581		6.67826
	13.9636	8.53333		11.4526	11.8154			18.8235		12.8			12.8	3.8209		12.8	8.14545	6.59394	7.06207		7.87692
	6.4	6.60645		10.1053	10.6057			6.4		14.7692			9.06667	7.68		20.1143	8.14545	22.4	20.3294		12.8
	13.9636	18.2857		18.0706	6.8129			4.54194		9.75238			8.53333	12.8		8.38621	9.34054	4.65455	7.68		18.0706
	16.7385	7.75758		7.01935				19.2		9.81333			6.93333	11.581		14.2222	14.2222	10.24	6.77647		10.6667
	6.8	11.581		10.7789				28.8		14.2222			21.76	11.4286		16.8	13.5529	9.35385	9.38667		9.84615
	9.14286	15.36		10.4				7.06207		8.38621			21.76	11.2485		14.1474	6.72	21.3333	9.03529
	12.8	13.44		15.36				5.18095		14.4696			7.41053	7.39556		16.1684	14.8211	6.98182	12.8
	10.24	16.1684		9.03529				7.38462		14.9333			13.4095	12.3871		8.22857	11.8857	14.8211	11.9467
	11.8857	6.4		14.9333				4.8		15.2381			23.7714	9.71034		5.4303	9.95556	18.4	10.4727
	24	8.64865		24.1778				11.2		5.44			21.3333	24.6857		6.4	8.90435	14.2769	11.581
	16	6.51228						24.1778		10.4727			14.1474	9.6		6.89231	9.90968	15.8476	9.30909
	28.16	6.19355		11.0545				6.4		9.06667			10.24	13.4095		18.2857	10.0848	13.4095
	7.77143	11.4526		8.14545				6.4		8.8			20.2667	18.8952		14.8211	7.56364	19.5765
	5.76	11.2941		17.3714				8.96		8.08421			14.6286	24.5333		12.1263	12.3077	21.3333
	14.4	10.3619		8.08421				4.71579		10.1333			9.78824	16.2909		14.5455	12.2667	11.0545
	16.1684	7.38462		9.6				6.89231		9.84615			20.48	10.6667		7.41053	13.44
	18.4	9.06667		11.8154				6.82667		13.6			5.35814	10.4727		15.0261	6.57297
	4.37895	7.46667		8.92121				5.02857		16.64			11.776	10.3385		12.8	17.92
	18.4	10.4296		24.6857				6.73684		8.75789			12.8	7.87692		10.1333	13.2414
	18.8632	5.06047		9.06667				9.26897		8.08421			9.89091	8		9.43158	13.7846
	28.3429	23.4667		20.2667				23.7714					27.0222	8.53333		10.5412	11.581
	14.72	15.4667		10.1053				6.77647					7.06207	10.4296		17.0667	9.90968
	9.6	9.14286		9.08387				14.9333					11.2	10.1517		13.44	8.03721
	15.7538	4.12903		4.16744				10.4					4.37895	10.1053		24.8	10.3385
	9.35385	14.4						19.7818					9.30909	6.22703		11.0545	10.3619
	11.581	5.68889						18.4889					10.1333	6.17931		28.16	12.8
	15.6444	18.0706						9.6					12.1263	12.2182		18.1895	15.7091
	11.3371	9.95556						8.22857					14.1474	7.15294		9.75238	12.3259
	12.4235	8.14545						16					7.50345	8		11.581	7.31429
	21.0286	11.2						11.687					19.6267	9.71034		5.90769	9.69697
	16.2133	7.87692						11.581					11.8154	8.86154		7.11111	11.9172
		10.5931						18.8235					19.2	12.1905		7.52941	12.3586
		14.3059						23.7714					16	19.2		12.8	13.7846
		11.2485						24.1778					9.90968	12.2182		6.12174	13.7846
		9.30909						21.76					28.8	12.1905		9.06667	13.312
		14.1474						11.0933					13.4095	19.5765		6.06316	9.95556
		14.5067						16.4571					13.6533	17.92		11.0933	8.75789
		11.7333						5.78065						5.81818		8.3027	3.12889
		10.0174						10.8308						7.68		10.3385	7.41053
		12.8						14.4						8		7.936	6.98182
		12.8						10.88						8.68571		16.4571	12.8
		9.34054						18.8235						8.36923		9.08387	12.8
		6.69091						5.68889						17.92		14.8211	16.2909
		13.2923						9.14286						8.704		18.0364	10.88
								11.3778						5.97333		16	12.2182
								9.43158						7.84516		6.73684	13.8667
								6.4						8.14545		8.42105	9.03529
								8.53333						19.7818		24.6857	11.7333
								4.38857						12.288		20.48	5.38947
								5.73793						12.8		18.7077	8.53333
								9.46087						5.04242		8.38621	8.42105
								23.7714						14.9333		11.5613	10.6667
								12.8						18.1333		18.1895	12.1263
								7.68						10.4		6.62069	5.21481
								5.30732						19.9111		6.98182	10.3619
								7.41053						5.12		5.81818	11.4526
								11.4759						7.56364		14.8211	10.0571
								9.35385								25.6	19.5765
								9.89091								15.2	18.4889
								13.9636								12.0471	7.77143
								9.03529								14.3059	14.1474
								17.0667								11.2	12.8
								14.2222								5.36774	17.0667
								9.6								9.08387	8.88889
								12.8								7.50345
								18.1333								7.94483	14.5067
								10.1517								12.8	15.0588
																24.5333	13.7143
																15.2381	22.4
																14.9333	12.1263
																8.11707	10.3385
																10.7355	6.06316
																16.2909	8.86154
																10.9037	15.2381
																11.2485	6.82667
																4.71579	9.46087
																10.1647	6.17931
																20.3636	6.4
																20.5913	8.72727
																	7.35319
																	7.07368
																	8.67097
																	8.90435
																	17.0667
																	10.5143
																	12.1263
																	15.4947
																	19.5368
																	17.92
																	8
																	12.8

## Sheet: Fig 2 C
Fig 2	C	FtsZ speed
	FtsZ csp-		ftsZ csp+
mean	32.9445		33.2967
stdv	11.1703		10.9013
nb	878		566
	exp 1	exp 2	exp 1	exp 2
mean	30.5544	35.3345	32.265	33.7623
stdv	9.77515	11.9512	10.6523	10.9936
nb	439	439	176	390
	14.5965	67.0476	9.8018	68.7407
	15.828	64	13.4321	66.3704
	16.1185	56.8889	13.8039	59.2593
	17.8739	55.4667	16.4103	58.6667
	19.1111	55.1111	18.2114	51.2
	20.1481	52.3636	20.5432	51.2
	21.3333	51.2	21.3333	50.4242
	21.3333	50.4242	21.8947	49.7778
	21.3333	49.7778	22	48
	22.3492	48	22.1538	47.5897
	22.7097	47.5897	22.2609	46.2222
	22.7879	44.4444	22.5882	45.3333
	22.8571	44.3077	22.7556	45.037
	22.9136	44.0889	23.1884	44.8
	23.1111	41.0256	24.7467	44.6061
	24	40.8889	24.8889	44.4444
	24.381	40.1569	25.284	44
	24.7018	39.3846	25.6	42.6667
	25.3694	39.1111	26.2564	42.6667
	25.7094	39.1111	26.3111	41.3333
	25.8586	39.1111	27.0769	41.2444
	25.971	38.4	27.0769	41.1429
	26.3529	37.3333	27.1515	41.0256
	26.929	36.8485	27.1515	40.8889
	27.4286	36.2667	27.4286	40.8889
	28.4444	36	28.2151	40.8889
	28.9032	35.5556	28.4444	40
	29.4253	35.5556	28.8288	39.8222
	29.4603	35.1373	28.8627	39.8222
	29.4603	34.4615	28.8627	39.619
	29.5385	34.3704	29.0909	39.619
	29.7544	34.3704	29.2571	39.3846
	30.3838	33.8824	29.6296	37.3333
	30.6667	33.5238	29.8667	37.3333
	31.4074	33.1852	30	36.5714
	32.3441	32.6275	30.2796	36.1026
	33.1852	32	30.8148	36
	33.641	32	31.0303	34.4615
	33.6842	32	32	34.1333
	34.7287	31.2889	32	33.9753
	35.3524	31.1795	32.4267	33.9394
	35.9298	30.9333	32.4638	33.8824
	37.6471	29.8667	32.5079	33.7778
	37.9259	28.7536	32.7111	33.5238
	38.5041	27.4286	33.9394	33.5238
	42.6667	27.4286	34.4615	33.3333
	46.3768	27.0222	36	32.8205
	48.7619	26.4533	36.3922	32.7111
	57.2632	26.4533	36.8485	32
	18.2857	26.4127	37.3333	32
	18.5806	26.4127	37.6471	32
	18.7211	26.3529	37.6889	32
	19.1111	26.0741	38.0952	30.6667
	19.6923	25.8246	38.5641	30.6667
	20	25.6	38.902	30.4762
	20.1802	25.3333	39.1111	30.2222
	21.3333	24.8889	39.2982	30.1176
	21.3333	24.6154	39.5062	30.1176
	21.8074	24.1778	40	30.1176
	21.8803	23.7949	40.1569	29.8667
	21.9608	23.4667	40.4211	29.5385
	23.0631	22.8571	40.6349	29.0133
	23.935	22.5524	41.4118	28.9524
	24.3101	21.3333	42.6667	28.9524
	24.7742	20.5432	42.6667	28.9524
	25.2121	20.4444	44.8	28.9524
	25.4624	20.4444	45.7143	28.4444
	25.6	20.3636	46.5455	28.4444
	25.6	19.6923	46.5455	28.4444
	26.4533	18.1333	47.1579	28.4444
	27.234	17.9649	47.2381	28
	27.6078	17.7778	47.5897	28
	27.9704	17.6552	47.6863	27.7333
	28.8288	16.4848	48	27.7333
	29.0909	13.4737	48.4848	27.6078
	29.5914	11.4872	49.2308	27.4286
	30.0247	64	49.7778	27.0222
	30.4762	56	50.1961	26.9474
	30.4762	54.1538	50.4242	26.4533
	31.4386	50.2857	53.3333	26.3111
	31.763	49.7778	53.3333	25.9048
	32.5926	49.0667	54.6667	25.8246
	32.9697	47.2381	56.8889	25.8246
	33.4545	46.2222	62.4762	25.3333
	33.8391	46.2222	9.30909	24.8889
	33.9394	45.3333	12.2553	24.1778
	36.6933	42.6667	13.932	24.1778
	38.5641	42.6667	16.1616	23.5789
	38.8571	41.1429	16.64	23.3651
	39.7037	40.7273	16.9573	22.9136
	39.7576	40.2963	17.3827	22.6667
	41.6	39.3846	17.5238	22.5185
	41.6508	39.3846	18.4052	22.4
	44.6061	39.1111	19.8095	22.3492
	48	38.4	20.5432	21.3333
	48.2807	37.7436	20.7407	21.3333
	55.6522	37.6471	21.8947	21.3333
	58.0741	37.3333	22.2815	20.2105
	58.6667	36.5714	22.4762	19.957
	59.7333	36.2667	23.1619	18.1333
	61.8667	36.1026	23.2381	17.9649
	62.8772	35.5556	25.0256	17.7778
	15.5152	35.5556	25.3968	16.8889
	16.6788	33.7778	25.6	16.6957
	18.7135	33.5238	25.9459	14.8687
	18.7475	32.8205	26.0741	12.8
	19.0061	32.7111	27.8261	12.4444
	19.0877	32.7111	28.0702	68.2667
	19.3016	32	28.2151	64
	19.6267	31.4921	28.9524	60.9524
	20.0784	31.0303	29.3333	55.4667
	20.1802	30.6667	29.6812	53.3333
	22.1867	30.2222	29.8667	51.8095
	23.1111	29.5385	30.0606	51.5556
	23.4667	29.3333	30.2222	51.2
	23.5102	28.8	30.9333	50.6667
	24	28.4444	31.2381	50.4242
	24	27.8974	34.1333	49.7778
	24.5657	26.0741	34.1333	49.0667
	24.6154	24.8889	34.1333	48
	25.2121	24.8889	34.6667	48
	25.2517	24.5333	35.5556	47.4074
	26.4127	23.8431	36.3922	46.9333
	26.6667	23.3651	36.8485	46.9333
	27.1515	22.4561	37.3333	46.9333
	27.3504	21.9608	37.9259	46.9333
	27.6959	21.3333	40.5333	45.7143
	28.2993	21.3333	42.6667	44.8
	28.8187	20.2105	62.2222	42.6667
	28.9032	19.957	68.9231	42.6667
	28.9915	18.7475	14.6173	42.6667
	29.0133	18.6667	14.8837	41.1429
	29.0909	18.3704	18.2857	40.8889
	30.3158	17.7778	19.8095	40.7273
	30.7451	16	21.3333	40.5333
	30.8148	14.9333	22	40.5333
	31.2195	8.15686	22.0215	40.2963
	31.4921	68.7407	24.6154	39.3846
	31.763	68.2667	24.8889	39.1111
	32	68.2667	26.6667	38.7879
	32.5079	60.4444	27.1515	38.4
	33.7778	59.2593	27.4286	38.4
	33.8824	58.6667	28	38.4
	34.963	57.9048	28.2523	37.9259
	35.3684	57.9048	28.7179	37.3333
	35.7849	56.8889	29.3333	37.3333
	36	56.2424	29.5385	37.3333
	36.3636	56	30.1609	37.3333
	36.6933	55.7949	30.2222	36.8485
	36.9778	54.8571	30.3158	36.5714
	37.9259	54.303	30.9841	36.5714
	38	54.1538	31.2889	36.2667
	38.4	53.3333	32	35.5556
	38.9885	53.3333	32	35.5556
	39.7838	53.3333	32.5079	34.9091
	40.8889	50.8718	32.8889	34.1333
	42.6667	50.4242	33.1228	34.1333
	42.6667	49.7778	33.3913	34.1333
	42.6667	49.7778	33.5238	33.7778
	49.7778	49.7778	33.9394	33.7778
	52.4444	49.2308	36.1026	33.7778
	55.4667	49.0667	36.3922	33.1852
	68.9231	48	36.8485	32.8205
	6.30303	48	37.0526	32
	6.66667	48	37.6471	32
	12.8	48	37.8182	32
	15.2793	48	38.2222	32
	15.8865	47.5897	38.2745	31.2889
	16	47.2381	40.4211	31.0303
	16.5258	46.2222	42.6667	30.6667
	17.2308	45.7143	42.6667	30.6667
	17.2698	45.5111	43.4023	30.4762
	17.5238	44.6061	44.9123	30.4762
	18.1622	44.1905	46.2222	30.2222
	18.7861	42.6667	47.5897	29.6296
	18.8718	42.6667	49.4035	29.3333
	19.437	42.6667		27.7333
	20	42.6667		26.2564
	20.48	42.6667		26.0741
	20.7863	42.6667		25.9048
	21.3333	42.6667		25.2121
	21.7076	41.1429		24.8889
	21.7872	41.1429		24.7018
	22.303	40.8889		23.1111
	22.303	40.5333		22.6667
	22.5185	40.2963		21.3333
	22.8571	40.2963		21.3333
	22.9744	40.2963		19.9111
	23.1884	40.2963		19.6267
	23.4667	39.8222		19.0877
	23.619	39.1111		17.7778
	24.0684	38.902		16.4848
	24.5535	38.7879		15.5152
	24.8889	37.9259		7.11111
	24.9756	37.9259		64
	25.3968	37.5467		61.8667
	25.7471	37.3333		59.7333
	25.7778	36.5714		59.2593
	25.971	36.3922		56.8889
	26.2564	36.2667		56.2424
	26.5366	36		55.1111
	26.6667	35.5556		54.8571
	26.9474	35.5556		52.3636
	26.9804	34.9091		52.1481
	27.234	34.6667		51.2
	27.234	34.6667		50.2857
	27.3067	34.4615		49.7778
	27.3623	34.3704		49.0667
	27.4286	34.1333		48.7619
	27.5772	34.1333		48
	28.2667	34.1333		47.4074
	28.2993	34.1333		47.4074
	29.037	33.8824		46.9333
	29.6812	33.7778		46.9333
	29.8667	33.7778		46.9333
	30.3158	33.6842		46.9333
	30.8772	32.7111		46.9333
	31.1795	32.7111		46.9333
	31.3191	32.7111		46.5455
	31.3333	32		46.5455
	31.4921	32		46.2222
	32	32		45.9487
	32	32		44.8
	32	31.4921		44.4444
	32.2883	31.4386		44.4444
	32.4638	31.4386		44.4444
	32.4848	31.3725		44.4444
	32.8889	31.1795		44.4444
	32.9275	30.8148		44.1905
	33.1852	30.4762		44.1905
	33.1852	30.2222		44.0889
	33.3675	30.2222		42.6667
	33.6842	30.2222		42.6667
	33.7778	30.1176		42.6667
	33.7778	30.0606		42.6667
	34.2626	29.5385		42.6667
	34.4086	29.3333		42.6667
	34.4242	29.0909		42.6667
	34.5397	28.4444		41.1429
	34.5946	28.4444		40.8889
	34.8444	28.4444		40.7273
	34.9091	28.4444		40.5333
	35.0968	28.4444		40.5333
	35.7849	27.8261		40.2963
	36.4731	27.6078		40.2963
	36.5714	27.6078		40
	37.0196	27.4286		39.8222
	37.3333	27.1515		39.619
	37.5873	26.9474		39.3846
	37.9259	26.9474		39.1111
	38.5041	26.4127		38.7879
	39.3846	26.3529		38.7879
	40.1067	26.3529		38.4
	40.4211	26.3529		38.4
	41.1429	25.9048		37.7436
	41.4118	25.9048		37.3333
	42	25.9048		37.3333
	42.6667	25.7778		36.9778
	42.6667	25.3968		36.8485
	43.3333	25.3968		36.5714
	45.1765	24.8889		36.5714
	49.4035	24.7018		36.5714
	58.3111	24.381		36.5714
	64	24.381		36.5714
	11.6825	23.8431		36.5714
	11.8519	23.4667		36.5714
	13.5758	22.303		36.5714
	14.2222	22.1867		36.5714
	16.1185	21.3333		36.3922
	16.2319	21.3333		36.3922
	16.3404	20.3636		36.2667
	16.4372	20		36.2667
	16.5517	19.9111		36.2667
	16.5926	19.8621		35.5556
	17.3082	19.3939		35.5556
	17.6911	19.3016		35.0476
	17.9869	19.2		35.0476
	18.2857	19.0877		34.6667
	18.8235	19.0476		34.6667
	18.963	18.2857		34.1333
	19.2418	17.92		34.1333
	19.5918	16		33.7778
	19.7233	15.7193		33.7778
	20.0404	15.3333		33.5238
	20.1697	14.8406		33.5238
	20.7863	11.8519		32.8205
	20.9308	69.3333		32.7111
	20.9655	69.3333		32
	21.7212	67.5556		32
	21.7284	67.0476		32
	21.7971	66.3704		32
	21.8413	58.6667		32
	21.8537	58.6667		32
	22.4	58.6667		31.4386
	22.4181	57.9048		31.2889
	22.4865	57.9048		31.2889
	22.5524	56.8889		31.1795
	22.6395	56		30.6667
	22.6395	55.4667		30.4762
	23.0175	54.8571		30.4762
	23.0631	54.8571		30.2222
	23.1619	54.303		30.2222
	23.4667	53.3333		30.2222
	23.6522	53.3333		29.8667
	24	52.1481		29.8667
	24.1159	52.1481		29.8667
	24.6667	51.8095		29.8667
	24.6797	51.5556		29.3333
	24.7018	51.2		29.3333
	24.7928	50.4242		29.3333
	24.8889	49.7778		29.0909
	24.8889	48		28.9524
	25.0667	48		28.9524
	25.1429	47.4074		28.7536
	25.2632	46.2222		28.4444
	25.3694	45.037		28.4444
	25.3968	44.8		28.4444
	25.4359	44.8		28
	25.6	44.6061		28
	25.6	44.4444		27.8974
	25.6	44.1905		27.4286
	25.7778	43.9216		27.1515
	25.7984	42.6667		26.9474
	25.8462	42.6667		26.9474
	26.1818	42.6667		26.8986
	26.386	42.6667		26.6667
	26.5051	42.6667		26.6667
	26.5792	42.6667		26.6667
	26.6667	42.6667		26.6667
	26.8034	42.6667		26.6667
	26.8642	42.6667		26.6667
	26.8986	42.6667		26.3529
	26.9474	42.6667		26.2564
	27.3504	41.1429		25.971
	27.5269	41.1429		25.9048
	27.6543	40.8889		25.8246
	27.6757	40.5333		25.8246
	27.9365	40.5333		25.6
	27.9365	40.2963		25.3333
	28.1212	39.8222		25.3333
	28.1905	39.619		25.098
	28.2523	39.3846		25.098
	28.2523	39.1111		24.5333
	28.6316	39.1111		24.5333
	29.0909	39.1111		24.1778
	29.0909	39.1111		24.1159
	29.4603	38.6667		24
	29.5914	38.4		23.8431
	29.5914	38.4		23.8431
	29.6296	38.0952		23.5789
	29.8667	38.0952		23.4667
	30	37.9259		23.2727
	30.0606	37.3333		23.1111
	30.2222	37.3333		22.7556
	30.2222	37.3333		22.7556
	30.2636	37.3333		22.5882
	30.5778	36.8485		22.5185
	30.72	36.5714		22.4561
	30.7451	36.5714		22.2609
	31.0303	36.2667		21.3333
	31.1351	35.5556		21.3333
	31.3725	35.5556		21.3333
	31.5152	35.1373		21.3333
	31.6768	35.1373		21.3333
	32	35.0476		20.4058
	32	35.0476		20
	32	34.9091		19.5556
	32.5079	34.6667		19.5556
	32.5614	34.4615		19.5556
	32.6275	34.3704		19.3939
	32.8205	33.8824		19.3016
	32.8205	33.7778		19.3016
	33.6593	33.5238		19.0877
	33.8211	33.1852		18.6667
	34.018	33.1852		18.2857
	34.0426	32.8205		18.1333
	34.1333	32.8205		18.101
	34.2326	32.7111		18.0513
	34.3188	32.5614		17.2698
	34.4086	32		16.3137
	34.6667	32		16.2133
	35.0815	32		16
	35.0968	32		15.5152
	35.1373	32		15.4074
	35.2464	32		15.0588
	35.5556	31.5362		14.8687
	35.7477	31.1795		14.2222
	35.9024	30.3158		13.4737
	35.9298	30.2222		10.9714
	35.9298	30.2222		10.2029
	36.046	30.2222
	36.202	30.2222
	36.3922	30.2222
	36.3922	29.8667
	36.7407	29.8667
	36.8485	29.193
	36.9231	28.8627
	37.0526	28.8627
	37.3333	28.8
	37.5172	28.4444
	37.5467	28.4444
	37.7436	28.4444
	37.8182	28.0702
	37.9259	28
	38	27.4286
	38.2745	27.0222
	38.4	26.9474
	38.7879	26.6667
	38.7879	26.6667
	39.1111	26.6667
	39.2982	26.4533
	39.4667	26.4127
	39.619	26.2564
	39.619	25.971
	40.2051	25.6
	40.2963	25.3333
	40.2963	25.2121
	40.7273	24.8889
	40.7843	24.8889
	40.8381	24.5333
	41.0256	24.381
	41.1954	24.1778
	42.6667	24
	43.6825	23.8431
	44.1905	23.4667
	46.3238	22.9744
	46.6667	22.4561
	47.2381	22.4561
	47.5152	22.1538
	48	20.3636
	48	20.2105
	48.8602	19.0877
	49.1852	18.8952
	49.4035	18.6667
	53.3333	17.4545
	54.2222	17.0667
	54.8571	16
	55.908	13.913
	62.2222	10.1053

## Sheet: Fig 2 D
Fig 2	C-D	FtsZ speed
	nb total exp 1	nb total exp 2		nombre total csp-	nombre total csp+
	836	964		878	922
	10' csp		15' sans csp		20' csp		25' sans csp		30' csp		35' sans csp		40' csp		45' sans csp		50' CSP		55' sans CSP
mean	33.6538		31.2844		33.6782		32.8991		32.8052		34.4752		33.7206		33.9616		30.3166		30.8466
stdv	10.8412		10.7819		11.8016		11.6923		10.4516		11.7804		12.2934		11.519		9.31959		9.32215
nb	191		125		133		114		242		210		189		254		167		175
	exp 1	exp 2	exp 1	exp 2	exp 1	exp 2	exp 1	exp 2	exp 1	exp 2	exp 1	exp 2	exp 1	exp 2	exp 1	exp 2	exp 1	exp 2	exp 1	exp 2
mean	34.5057	32.9851	28.7053	32.9472	28.2744	36.5354	32.7015	33.0709	32.1637	32.9557	31.0577	35.8743	30.4581	35.0256	29.5147	36.8972	30.3166	#DIV/0!	30.8466	#DIV/0!
stdv	10.9657	10.7465	8.54019	11.7632	11.2079	11.1431	12.307	11.2311	8.259	10.9153	9.99073	12.1954	11.5812	12.3683	9.3884	11.8765	9.31959	#DIV/0!	9.32215	#DIV/0!
nb	84	107	49	76	46	87	53	61	46	196	61	149	54	135	101	153	167	0	175	0
	9.8018	68.7407	14.5965	67.0476	9.30909	68.2667	18.2857	64	14.6173	64	15.5152	68.7407	9.89372	67.0476	6.30303	69.3333	11.4286		11.6825
	13.4321	66.3704	15.828	64	12.2553	64	18.5806	56	14.8837	61.8667	16.6788	68.2667	14.0709	66.3704	6.66667	69.3333	13.5758		11.8519
	13.8039	59.2593	16.1185	56.8889	13.932	60.9524	18.7211	54.1538	18.2857	59.7333	18.7135	68.2667	14.8837	64	12.8	67.5556	13.8039		13.5758
	16.4103	58.6667	17.8739	55.4667	16.1616	55.4667	19.1111	50.2857	19.8095	59.2593	18.7475	60.4444	16.5031	64	15.2793	67.0476	14.2222		14.2222
	18.2114	51.2	19.1111	55.1111	16.64	53.3333	19.6923	49.7778	21.3333	56.8889	19.0061	59.2593	16.6504	64	15.8865	66.3704	14.7957		16.1185
	20.5432	51.2	20.1481	52.3636	16.9573	51.8095	20	49.0667	22	56.2424	19.0877	58.6667	16.8421	60.9524	16	58.6667	15.0588		16.2319
	21.3333	50.4242	21.3333	51.2	17.3827	51.5556	20.1802	47.2381	22.0215	55.1111	19.3016	57.9048	18.7937	60.4444	16.5258	58.6667	16.4848		16.3404
	21.8947	49.7778	21.3333	50.4242	17.5238	51.2	21.3333	46.2222	24.6154	54.8571	19.6267	57.9048	19.358	60.1212	17.2308	58.6667	16.8682		16.4372
	22	48	21.3333	49.7778	18.4052	50.6667	21.3333	46.2222	24.8889	52.3636	20.0784	56.8889	19.6923	58.6667	17.2698	57.9048	17.4545		16.5517
	22.1538	47.5897	22.3492	48	19.8095	50.4242	21.8074	45.3333	26.6667	52.1481	20.1802	56.2424	20.2393	58.6667	17.5238	57.9048	17.6552		16.5926
	22.2609	46.2222	22.7097	47.5897	20.5432	49.7778	21.8803	42.6667	27.1515	51.2	22.1867	56	20.8794	57.9048	18.1622	56.8889	18.0513		17.3082
	22.5882	45.3333	22.7879	44.4444	20.7407	49.0667	21.9608	42.6667	27.4286	50.2857	23.1111	55.7949	21.3333	56.8889	18.7861	56	18.8235		17.6911
	22.7556	45.037	22.8571	44.3077	21.8947	48	23.0631	41.1429	28	49.7778	23.4667	54.8571	21.3333	56	18.8718	55.4667	18.8235		17.9869
	23.1884	44.8	22.9136	44.0889	22.2815	48	23.935	40.7273	28.2523	49.0667	23.5102	54.303	22.069	54.8571	19.437	54.8571	19.462		18.2857
	24.7467	44.6061	23.1111	41.0256	22.4762	47.4074	24.3101	40.2963	28.7179	48.7619	24	54.1538	22.7879	54.8571	20	54.8571	19.5048		18.8235
	24.8889	44.4444	24	40.8889	23.1619	46.9333	24.7742	39.3846	29.3333	48	24	53.3333	23.1489	53.3333	20.48	54.303	19.5918		18.963
	25.284	44	24.381	40.1569	23.2381	46.9333	25.2121	39.3846	29.5385	47.4074	24.5657	53.3333	23.4667	53.3333	20.7863	53.3333	19.7818		19.2418
	25.6	42.6667	24.7018	39.3846	25.0256	46.9333	25.4624	39.1111	30.1609	47.4074	24.6154	53.3333	23.4667	53.3333	21.3333	53.3333	20.0404		19.5918
	26.2564	42.6667	25.3694	39.1111	25.3968	46.9333	25.6	38.4	30.2222	46.9333	25.2121	50.8718	23.6396	52.3636	21.7076	52.1481	20.4444		19.7233
	26.3111	41.3333	25.7094	39.1111	25.6	45.7143	25.6	37.7436	30.3158	46.9333	25.2517	50.4242	24.1159	51.8095	21.7872	52.1481	20.5977		20.0404
	27.0769	41.2444	25.8586	39.1111	25.9459	44.8	26.4533	37.6471	30.9841	46.9333	26.4127	49.7778	24.6667	49.7778	22.303	51.8095	20.898		20.1697
	27.0769	41.1429	25.971	38.4	26.0741	42.6667	27.234	37.3333	31.2889	46.9333	26.6667	49.7778	25.7255	45.9487	22.303	51.5556	20.9778		20.7863
	27.1515	41.0256	26.3529	37.3333	27.8261	42.6667	27.6078	36.5714	32	46.9333	27.1515	49.7778	25.8586	45.037	22.5185	51.2	21.0101		20.9308
	27.1515	40.8889	26.929	36.8485	28.0702	42.6667	27.9704	36.2667	32	46.9333	27.3504	49.2308	27.0222	44.1905	22.8571	50.4242	21.3333		20.9655
	27.4286	40.8889	27.4286	36.2667	28.2151	41.1429	28.8288	36.1026	32.5079	46.5455	27.6959	49.0667	28.0381	44.1905	22.9744	49.7778	21.3333		21.7212
	28.2151	40.8889	28.4444	36	28.9524	40.8889	29.0909	35.5556	32.8889	46.5455	28.2993	48	28.16	42.6667	23.1884	48	21.6889		21.7284
	28.4444	40	28.9032	35.5556	29.3333	40.7273	29.5914	35.5556	33.1228	46.2222	28.8187	48	28.4444	42.6667	23.4667	48	21.8295		21.7971
	28.8288	39.8222	29.4253	35.5556	29.6812	40.5333	30.0247	33.7778	33.3913	45.9487	28.9032	48	28.7536	42.6667	23.619	47.4074	21.8667		21.8413
	28.8627	39.8222	29.4603	35.1373	29.8667	40.5333	30.4762	33.5238	33.5238	44.8	28.9915	48	29.4603	42.6667	24.0684	46.2222	21.9429		21.8537
	28.8627	39.619	29.4603	34.4615	30.0606	40.2963	30.4762	32.8205	33.9394	44.4444	29.0133	48	29.7143	42.6667	24.5535	45.037	22.0215		22.4
	29.0909	39.619	29.5385	34.3704	30.2222	39.3846	31.4386	32.7111	36.1026	44.4444	29.0909	47.5897	29.8667	42.6667	24.8889	44.8	22.1538		22.4181
	29.2571	39.3846	29.7544	34.3704	30.9333	39.1111	31.763	32.7111	36.3922	44.4444	30.3158	47.2381	31.3333	40.8889	24.9756	44.8	22.4		22.4865
	29.6296	37.3333	30.3838	33.8824	31.2381	38.7879	32.5926	32	36.8485	44.4444	30.7451	46.2222	31.4386	40.7273	25.3968	44.6061	22.4		22.5524
	29.8667	37.3333	30.6667	33.5238	34.1333	38.4	32.9697	31.4921	37.0526	44.4444	30.8148	45.7143	31.5733	40.5333	25.7471	44.4444	22.6133		22.6395
	30	36.5714	31.4074	33.1852	34.1333	38.4	33.4545	31.0303	37.6471	44.1905	31.2195	45.5111	32	40.2963	25.7778	44.1905	22.8571		22.6395
	30.2796	36.1026	32.3441	32.6275	34.1333	38.4	33.8391	30.6667	37.8182	44.1905	31.4921	44.6061	32.9697	40	25.971	43.9216	23.0065		23.0175
	30.8148	36	33.1852	32	34.6667	37.9259	33.9394	30.2222	38.2222	44.0889	31.763	44.1905	33.7778	39.1111	26.2564	42.6667	23.2047		23.0631
	31.0303	34.4615	33.641	32	35.5556	37.3333	36.6933	29.5385	38.2745	42.6667	32	42.6667	34.1333	38.902	26.5366	42.6667	23.2727		23.1619
	32	34.1333	33.6842	32	36.3922	37.3333	38.5641	29.3333	40.4211	42.6667	32.5079	42.6667	34.3704	38.7879	26.6667	42.6667	23.3978		23.4667
	32	33.9753	34.7287	31.2889	36.8485	37.3333	38.8571	28.8	42.6667	42.6667	33.7778	42.6667	34.4615	38.4	26.9474	42.6667	23.5214		23.6522
	32.4267	33.9394	35.3524	31.1795	37.3333	37.3333	39.7037	28.4444	42.6667	42.6667	33.8824	42.6667	36.2667	38.4	26.9804	42.6667	23.5556		24
	32.4638	33.8824	35.9298	30.9333	37.9259	36.8485	39.7576	27.8974	43.4023	42.6667	34.963	42.6667	39.2533	38.0952	27.234	42.6667	23.6028		24.1159
	32.5079	33.7778	37.6471	29.8667	40.5333	36.5714	41.6	26.0741	44.9123	42.6667	35.3684	42.6667	40.6349	38.0952	27.234	42.6667	23.6606		24.6667
	32.7111	33.5238	37.9259	28.7536	42.6667	36.5714	41.6508	24.8889	46.2222	42.6667	35.7849	42.6667	40.7273	37.9259	27.3067	42.6667	23.7037		24.6797
	33.9394	33.5238	38.5041	27.4286	62.2222	36.2667	44.6061	24.8889	47.5897	41.1429	36	41.1429	41.2903	37.3333	27.3623	42.6667	23.7714		24.7018
	34.4615	33.3333	42.6667	27.4286	68.9231	35.5556	48	24.5333	49.4035	40.8889	36.3636	41.1429	41.7391	37.3333	27.4286	42.6667	24.1778		24.7928
	36	32.8205	46.3768	27.0222		35.5556	48.2807	23.8431		40.7273	36.6933	40.8889	41.9556	37.3333	27.5772	42.6667	24.2963		24.8889
	36.3922	32.7111	48.7619	26.4533		34.9091	55.6522	23.3651		40.5333	36.9778	40.5333	42.6667	36.8485	28.2667	41.1429	24.381		24.8889
	36.8485	32	57.2632	26.4533		34.1333	58.0741	22.4561		40.5333	37.9259	40.2963	47.1111	36.8485	28.2993	41.1429	24.5333		25.0667
	37.3333	32		26.4127		34.1333	58.6667	21.9608		40.2963	38	40.2963	52.3636	36.8485	29.037	40.8889	24.6154		25.1429
	37.6471	32		26.4127		34.1333	59.7333	21.3333		40.2963	38.4	40.2963	54.5185	36.5714	29.6812	40.5333	24.7273		25.2632
	37.6889	32		26.3529		33.7778	61.8667	21.3333		40	38.9885	40.2963	55.4667	36.3922	29.8667	40.5333	24.7467		25.3694
	38.0952	30.6667		26.0741		33.7778	62.8772	20.2105		39.8222	39.7838	39.8222	55.873	36.2667	30.3158	40.2963	24.8062		25.3968
	38.5641	30.6667		25.8246		33.7778		19.957		39.619	40.8889	39.1111	59.9365	36.1026	30.8772	39.8222	24.8242		25.4359
	38.902	30.4762		25.6		33.1852		18.7475		39.3846	42.6667	38.902		35.5556	31.1795	39.619	25.2121		25.6
	39.1111	30.2222		25.3333		32.8205		18.6667		39.1111	42.6667	38.7879		35.5556	31.3191	39.3846	25.2632		25.6
	39.2982	30.1176		24.8889		32		18.3704		38.7879	42.6667	37.9259		35.1373	31.3333	39.1111	25.4184		25.6
	39.5062	30.1176		24.6154		32		17.7778		38.7879	49.7778	37.9259		35.0476	31.4921	39.1111	25.6		25.7778
	40	30.1176		24.1778		32		16		38.4	52.4444	37.5467		34.9091	32	39.1111	25.6		25.7984
	40.1569	29.8667		23.7949		32		14.9333		38.4	55.4667	37.3333		34.6667	32	39.1111	25.6871		25.8462
	40.4211	29.5385		23.4667		31.2889		8.15686		37.7436	68.9231	36.5714		33.7778	32	38.6667	25.8586		26.1818
	40.6349	29.0133		22.8571		31.0303				37.3333		36.3922		33.7778	32.2883	38.4	26		26.386
	41.4118	28.9524		22.5524		30.6667				37.3333		36.2667		33.7778	32.4638	38.4	26.0741		26.5051
	42.6667	28.9524		21.3333		30.6667				36.9778		36		33.1852	32.4848	38.0952	26.1818		26.5792
	42.6667	28.9524		20.5432		30.4762				36.8485		35.5556		33.1852	32.8889	38.0952	26.2946		26.6667
	44.8	28.9524		20.4444		30.4762				36.5714		35.5556		32.9697	32.9275	37.9259	26.5051		26.8034
	45.7143	28.4444		20.4444		30.2222				36.5714		34.9091		32.9697	33.1852	37.3333	26.8642		26.8642
	46.5455	28.4444		20.3636		29.6296				36.5714		34.6667		32.9697	33.1852	37.3333	26.9206		26.8986
	46.5455	28.4444		19.6923		29.3333				36.5714		34.6667		32.8205	33.3675	37.3333	27.0991		26.9474
	47.1579	28.4444		18.1333		27.7333				36.5714		34.4615		32.7111	33.6842	37.3333	27.0991		27.3504
	47.2381	28		17.9649		26.2564				36.5714		34.3704		32	33.7778	36.8485	27.1515		27.5269
	47.5897	28		17.7778		26.0741				36.5714		34.1333		32	33.7778	36.5714	27.234		27.6543
	47.6863	27.7333		17.6552		25.9048				36.5714		34.1333		32	34.2626	36.5714	27.4286		27.6757
	48	27.7333		16.4848		25.2121				36.5714		34.1333		32	34.4086	36.2667	27.7333		27.9365
	48.4848	27.6078		13.4737		24.8889				36.3922		34.1333		31.4386	34.4242	35.5556	27.7736		27.9365
	49.2308	27.4286		11.4872		24.7018				36.3922		33.8824		31.0303	34.5397	35.5556	27.8519		28.1212
	49.7778	27.0222				23.1111				36.2667		33.7778		31.0303	34.5946	35.1373	27.8974		28.1905
	50.1961	26.9474				22.6667				36.2667		33.7778		30.6667	34.8444	35.1373	28.1418		28.2523
	50.4242	26.4533				21.3333				36.2667		33.6842		30.6667	34.9091	35.0476	28.2034		28.2523
	53.3333	26.3111				21.3333				35.5556		32.7111		30.4762	35.0968	35.0476	28.2523		28.6316
	53.3333	25.9048				19.9111				35.5556		32.7111		30.4762	35.7849	34.9091	28.4444		29.0909
	54.6667	25.8246				19.6267				35.0476		32.7111		30.4762	36.4731	34.6667	28.4444		29.0909
	56.8889	25.8246				19.0877				35.0476		32		30.4762	36.5714	34.4615	28.4444		29.4603
	62.4762	25.3333				17.7778				34.6667		32		30.2222	37.0196	34.3704	28.6179		29.5914
		24.8889				16.4848				34.6667		32		30.2222	37.3333	33.8824	28.8		29.5914
		24.1778				15.5152				34.1333		32		29.8667	37.5873	33.7778	29.0909		29.6296
		24.1778				7.11111				34.1333		31.4921		29.8667	37.9259	33.5238	29.1382		29.8667
		23.5789								33.7778		31.4386		29.8667	38.5041	33.1852	29.1701		30
		23.3651								33.7778		31.4386		29.6812	39.3846	33.1852	29.2174		30.0606
		22.9136								33.5238		31.3725		29.5385	40.1067	32.8205	29.3926		30.2222
		22.6667								33.5238		31.1795		29.3333	40.4211	32.8205	29.7143		30.2222
		22.5185								32.8205		30.8148		29.3333	41.1429	32.7111	29.7544		30.2636
		22.4								32.7111		30.4762		29.3333	41.4118	32.5614	30		30.5778
		22.3492								32		30.2222		29.0909	42	32	30.0247		30.72
		21.3333								32		30.2222		29.0909	42.6667	32	30.359		30.7451
		21.3333								32		30.2222		28.9524	42.6667	32	30.4762		31.0303
		21.3333								32		30.1176		28.4444	43.3333	32	30.5455		31.1351
		20.2105								32		30.0606		27.8974	45.1765	32	30.72		31.3725
		19.957								32		29.5385		27.4286	49.4035	32	30.72		31.5152
		18.1333								31.4386		29.3333		27.4286	58.3111	31.5362	30.8772		31.6768
		17.9649								31.2889		29.0909		27.4286	64	31.1795	31.0857		32
		17.7778								31.2889		28.4444		27.1515		30.3158	31.4921		32
		16.8889								31.1795		28.4444		26.9474		30.2222	31.5733		32
		16.6957								30.6667		28.4444		26.6667		30.2222	31.5733		32.5079
		14.8687								30.4762		28.4444		26.3529		30.2222	31.6768		32.5614
		12.8								30.4762		28.4444		26.2564		30.2222	32		32.6275
		12.4444								30.2222		27.8261		25.9048		30.2222	32		32.8205
										30.2222		27.6078		25.9048		29.8667	32		32.8205
										30.2222		27.6078		25.6		29.8667	32.3232		33.6593
										29.8667		27.4286		24.8889		29.193	32.4638		33.8211
										29.8667		27.1515		24.381		28.8627	32.8205		34.018
										29.8667		26.9474		24.381		28.8627	32.8649		34.0426
										29.8667		26.9474		24.1778		28.8	32.8889		34.1333
										29.3333		26.4127		24.1778		28.4444	33.0667		34.2326
										29.3333		26.3529		24		28.4444	33.1034		34.3188
										29.3333		26.3529		22.6667		28.4444	33.1852		34.4086
										29.0909		26.3529		22.5185		28.0702	33.5238		34.6667
										28.9524		25.9048		21.3333		28	33.5238		35.0815
										28.9524		25.9048		21.3333		27.4286	34.1333		35.0968
										28.7536		25.9048		21.3333		27.0222	35.1373		35.1373
										28.4444		25.7778		21.3333		26.9474	35.1712		35.2464
										28.4444		25.3968		19.9111		26.6667	35.2		35.5556
										28.4444		25.3968		19.5556		26.6667	35.2821		35.7477
										28		24.8889		19.3939		26.6667	35.3103		35.9024
										28		24.7018		19.3016		26.4533	35.5556		35.9298
										27.8974		24.381		18.1333		26.4127	35.8788		35.9298
										27.4286		24.381		18.1333		26.2564	36.1026		36.046
										27.1515		23.8431		17.4545		25.971	36.5714		36.202
										26.9474		23.4667		17.2698		25.6	36.8485		36.3922
										26.9474		22.303		16.5926		25.3333	36.9778		36.3922
										26.8986		22.1867		15.8025		25.2121	37.0196		36.7407
										26.6667		21.3333		15.2381		24.8889	37.0526		36.8485
										26.6667		21.3333		15.1111		24.8889	37.4949		36.9231
										26.6667		20.3636		14.8406		24.5333	37.9259		37.0526
										26.6667		20		11.4872		24.381	38		37.3333
										26.6667		19.9111				24.1778	38.5376		37.5172
										26.6667		19.8621				24	38.6306		37.5467
										26.3529		19.3939				23.8431	38.9565		37.7436
										26.2564		19.3016				23.4667	39.1111		37.8182
										25.971		19.2				22.9744	39.1111		37.9259
										25.9048		19.0877				22.4561	39.2982		38
										25.8246		19.0476				22.4561	39.3846		38.2745
										25.8246		18.2857				22.1538	39.7241		38.4
										25.6		17.92				20.3636	39.8222		38.7879
										25.3333		16				20.2105	40.9369		38.7879
										25.3333		15.7193				19.0877	42.6667		39.1111
										25.098		15.3333				18.8952	42.6667		39.2982
										25.098		14.8406				18.6667	42.6667		39.4667
										24.5333		11.8519				17.4545	42.6667		39.619
										24.5333						17.0667	43.5942		39.619
										24.1778						16	44.9524		40.2051
										24.1159						13.913	45.4493		40.2963
										24						10.1053	45.7143		40.2963
										23.8431							45.8667		40.7273
										23.8431							46.2222		40.7843
										23.5789							46.4314		40.8381
										23.4667							46.9333		41.0256
										23.2727							48.7619		41.1954
										23.1111							48.8602		42.6667
										22.7556							49.7778		43.6825
										22.7556							50.6667		44.1905
										22.5882							51.6491		46.3238
										22.5185							52.2667		46.6667
										22.4561							52.4444		47.2381
										22.2609							53.8413		47.5152
										21.3333							54.5185		48
										21.3333							55.0175		48
										21.3333									48.8602
										21.3333									49.1852
										21.3333									49.4035
										20.4058									53.3333
										20									54.2222
										19.5556									54.8571
										19.5556									55.908
										19.5556									62.2222
										19.3939
										19.3016
										19.3016
										19.0877
										18.6667
										18.2857
										18.1333
										18.101
										18.0513
										17.2698
										16.3137
										16.2133
										16
										15.5152
										15.4074
										15.0588
										14.8687
										14.2222
										13.4737
										10.9714
										10.2029

## Sheet: Fig 2 F
Fig 2	F	ftsZ speed / ring type
	nb total exp 1	nb total exp 2		csp-		csp+
	1028	1031		1021		1038
	csp-										csp+
	mature		nascent		equatorial		mature (late)		mature (closing)		mature		nascent		equatorial		mature (late)		mature (closing)
mean	31.8022		32.7953		33.2822		32.4217		30.2619		32.3539		32.4425		33.4804		32.3239		33.4405
stdv	9.73505		11.8287		10.8119		11.4597		9.76545		10.5633		11.6617		10.5429		11.7984		11.1325
nb	260		307		342		35		77		294		228		382		54		80
	exp 1	exp 2	exp 1	exp 2	exp 1	exp 2	exp 1	exp 2	exp 1	exp 2	exp 1	exp 2	exp 1	exp 2	exp 1	exp 2	exp 1	exp 2	exp 1	exp 2
mean	34.7787	29.6194	35.6985	29.8732	35.8377	31.2619	34.4202	30.7388	28.5546	31.0827	34.5464	30.1313	33.2289	30.6303	35.078	32.0113	32.5253	32.0309	31.9303	35.9574
stdv	10.3514	8.66105	13.4824	9.03164	11.3814	9.91166	13.0256	10.0066	5.88495	11.1219	11.0111	9.62685	12.3281	9.80167	10.9034	10.004	10.2311	14.0232	11.0385	11.011
nb	110	150	154	153	151	191	16	19	25	52	148	146	159	69	183	199	32	22	50	30
	33.1852	26.3529	55.4667	57.2632	25.6	21.3333	67.0476	48	20	21.3333	20.2105	27.1515	37.3333	45.7143	27.0222	40	48	28.8627	36.1026	42.6667
	26.3529	17.8739	40.8889	35.3524	32	33.6842	31.1795	30.0247	13.6533	19.9111	68.7407	40.1569	30.1176	9.8018	36.1026	22.2609	40	32	17.5686	36.9778
	40.1569	34.7287	31.2889	25.971	32	22.9136	56.2424	21.8074	29.8667	24.381	32		16.8889	27.1515	23.3651	28.8627	17.9649	56.8889	24.8889	40.7273
	36.2667	24	11.4872	29.4603	26.0741	31.4074	42.6667	31.763	40.5333	29.3333	66.3704	42.6667	51.2	47.1579	23.5789	46.5455	25.3333	49.7778	45.037	38.4
	29.8667	38.5041	16.4848	29.7544	47.5897	30.3838	27.4286	21.3333	30.2222	25.6	27.4286	62.4762	39.619	20.5432	22.5185	50.1961	33.8824	50.4242	18.963	30.1176
	24.1778	37.6471	35.1373	33.641	33.8824	22.3492	25.9048	13.7143	28.4444	23.1111	14.8687	33.9394	36	31.0303	30.6667	29.8667	53.3333	16.4103	19.9111	49.7778
	26.4127	28.9032	39.3846	24.7018	25.3333	14.5965	15.7193	12.9524	35.1373	20.3175	30.1176	25.6	18.1333	34.4615	27.6078	47.5897	30.6667	54.6667	32	19.9111
	39.1111	32.3441	37.3333	25.3694	34.3704	29.4253	29.193	19.6267	31.2889	16	24.8889	39.2982	25.9048	46.5455	32	23.1884	19.0877	32.4267	38.4	16.8889
	44.4444	30.6667	44.0889	33.1852	30.9333	25.8586	26.6667	42	28.4444	25.098	32.7111	13.8039	21.3333	36.3922	40.8889	29.0909	32.8205	47.6863	47.4074	38.4
	22.5524	22.7879	20.4444	35.9298	20.5432	22.7097	30.2222	45.1765	21.3333	33.1852	24.1778	22.1538	29.8667	16.64	22.6667	48.4848	46.9333	14.6173	32	27.0222
	26.4533	26.929	18.1333	21.3333	23.7949	21.3333	42.6667	37.5873	30.2222	33.5238	28.9524	24.8889	36.5714	49.4035	32	53.3333	28	14.8837	20.0784	49.7778
	32.6275	29.5385	20.4444	27.4286	19.6923	37.9259	32	33.1852	27.2593	45.037	39.619	32.4638	30.1176	40.4211	12.4444	41.4118	28.4444	37.6471	38.4	39.1111
	27.4286	15.828	33.5238	28.4444	34.3704	22.8571	42.6667	20.7863	22.6667	21.3333	44.4444	32.5079	28	38.2222	33.7778	37.6471	19.3016	14.8837	40	33.3333
	35.5556	19.1111	21.3333	25.7094	17.6552	48.7619	27.4286	30.8772	26.4127	33.7778	42.6667	28.4444	33.5238	36.1026	29.5385	30.8148	46.9333	26	41.3333	58.6667
	17.7778	24.381	32	16.1185	48	23.1111	31.5362	35.7849	32.8205	26.0741	30.6667	28.2151	30.4762	36.8485	28.4444	49.2308	28	32.8889	46.2222	44.6061
	22.8571	29.4603	44.3077	46.3768	49.7778	19.1111	22.1538	33.6593	33.6842	24.1778	42.6667	21.8947	22.9136	31.2889	16.6957	40.4211	28.4444	17.4545	19.4783	37.3333
	24.8889	24.7018	25.8246	42.6667	27.4286	55.6522		31.3725	26.4127	21.3333	39.8222	32	44	46.2222	22.3492	39.1111	19.3016	17.6552	68.7407	32
	56.8889	31.3725	39.1111	20.1481	36	23.0631		37.0526	20.2105	18.2857	33.5238	44.8	29.0133	16.5031		36.3922	46.9333	14.2222	13.5758	54.5185
	38.4	33.4545	51.2	30.4762	41.0256	62.8772		37.3333	31.0303	27.4286	28.4444	37.3333	26.3111	23.4667	39.3846	34.1333	48	35.5556	31.2889	26.6667
	27.0222	44.6061	39.1111	24.3101	50.4242	25.6			27.4286	45.037	40.8889	30	27.7333	16.6504	25.8246	34.1333	28.4444	32	25.2121	28.0702
	20.3636	27.234	55.1111	38.5641	35.5556	41.6			32.7111	48.7619	28.9524	38.5641	26.4533	33.7778	44.6061	16.9573	36.3922	34.1333	35.0476	37.6471
	33.7778	23.935	28.7536	20.1802	64	58.6667			31.2889	37.9259	22.4	28.8288	19.957	30.72	34.4615	23.1619	31.4386	43.5942	45.9487	41.3333
	42.6667	33.8391	26.4533	30.4762	52.3636	33.9394			27.2593	34.1333	17.7778	22.5882	33.9394	20.4444	28.9524	25.6	21.3333		28.0702	59.7333
	37.7436	39.7037	26.4127	24.7742	29.5385	31.4386			27.6078	24.8889	28.9524	24.7467	33.9753	53.8413	28	68.9231	33.7778		33.3333	31.3725
	64	27.9704	34.4615	28.8288	8.15686	61.8667			37.9259	27.8974	44.8	37.6889	49.7778	31.6768	41.3333	28.9524	29.3333		42.6667	23.8431
	47.2381	18.7211	13.4737	29.0909	21.3333	21.8803				19.0877	45.037	13.4321	45.3333	52.2667	34.1333	28.2151	19.5556		30.2222	22.4561
	37.6471	20.1481	36.8485	27.6078	24.8889	21.3333				46.5455	50.4242	48	59.2593	38.5376	28.4444	31.2381	40.8889		30.8148	25.6
	41.1429	68.9231	24.6154	58.0741	35.5556	21.9608				35.5556	41.1429	36	32	20.0404	28.4444	13.932	26.3529		38.4	25.098
	36.2667	42.6667	18.3704	38.8571	35.5556	26.4533				39.1111	33.3333	38.902	41.0256	22.8571	40.5333	19.8095	33.7778		34.6667	36
	18.6667	20.0784	26.0741	15.5152	30.6667	25.6				33.7778	47.5897	53.3333	37.3333	27.0991	34.9091	29.3333	42.6667		46.2222	30.6667
	50.2857	18.7475	28.8	27.3504	40.7273	25.2121				25.3333	25.8246	29.2571	12.8	23.6028	21.3333	20.5432	37.3333		24
	31.4921	33.7778	18.7475	28.9915	49.7778	59.7333				64	46.2222		41.2444	30	32	26.0741	18.1333		28.4444
	16	30.7451	19.957	29.0909	32.8205	36.6933				23.1884	26.9474	39.5062	21.3333	21.3333	31.0303	18.4052			19.0476
	32	30.8148	40.2963	23.5102	49.0667	29.5914				32.8205	39.8222	42.6667	33.1852	25.6871	51.8095	17.3827			32.8205
	22.4561	35.7849	24.8889	19.0061	30.2222	32.5926				36.7407	40.8889	18.2114	47.4074	24.381	60.9524	25.3968			36.8485
	21.3333	28.4444	23.3651	35.3684	31.0303	41.6508				23.4667	58.6667	30.2796	38.4	27.1515	37.3333	34.6667			21.3333
	21.9608	37.9259	17.7778	31.2195	23.8431	25.4624				22.6667	24.1778	25.284	23.1111	32.8205	35.5556	35.5556			24.381
	33.5238	32	39.3846	39.7838	14.9333	39.7576				29.0909	51.2	36.8485	49.7778	36.9778	38.7879	62.2222			20.3636
	27.8974	21.3333	32.7111	18.7135	38.4	32.9697				36.2667	32.8205	27.0769	68.2667	39.3846	36.8485	40.5333			40.8889
	39.1111	22.9744	24.5333	33.8824	36.1026	48.2807				22.7556	30.2222	26.2564	46.9333	28.4444	30.4762	22.4762			27.0222
	36.5714	32.2883	42.6667	24.5657	39.3846	25.6				28	27.7333	38.0952	7.11111	39.1111	50.6667	37.9259			18.1333
	28.4444	18.7861	20.2105	26.4127	45.3333	17.2308				16	21.3333	22.7556	19.6267	18.8235	31.2889	25.9459			56.8889
	55.7949	17.2308	54.1538	31.4921	37.3333	23.1111				33.1852	40.8889	29.6296	34.1333	13.8039	32.8205	27.8261			27.6078
	26.9474	41.1429	32.7111	22.1867	56	30.6667				22.5185	36.5714	21.3333	24.7018	28.8	42.6667	30.2222			29.8667
	42.6667	31.3191	29.3333	42.6667	48	32				70.0952	33.7778	32.7111	51.5556	32	46.9333	36.8485			38.4
	33.8824	18.8718	46.2222	52.4444	22.1867	26.6667				34.9091	38.4	40.6349	50.4242	11.4286	29.6296	23.2381			29.8667
	38.902	37.3333	46.2222	38	56.8889	21.3333				41.0256	55.4667	22	32	37.9259	22.6667	25.0256			16.8889
	40.2963	38.5041	25.9048	27.6959	54.1538	18.8235				45.9487	34.1333	26.3111	44.8	21.6889	25.9048	29.8667			26.8986
	35.5556	27.234	57.9048	36.3636	25.3968	20.1802				44.1905	40.7273	27.0769	30.6667	32.8649	32	30.9333			32.6275
	19.3939	25.7778	60.4444	38.4	37.9259	42.6667				28.4444	37.3333	27.4286	16.4848	31.0857	30.4762	42.6667			22.1867
	39.1111	34.4086	54.8571	38.9885	40.2963	32.5079				26.6667	51.2	17.5238	19.9111	23.0065	26.0741	22.2815
	26.3529	29.6812	25.9048	19.0877	34.1333	36				27.0222	36.5714	21.8947	17.7778	19.7818	46.9333	18.2857
	21.3333	23.1884	24.8889	24.6154	48	40.8889					32	20.7407	21.3333	24.5333	46.9333	37.0526
	21.3333	32.9275	40.2963	36.9778	28.4444	24					41.1429	12.2553	29.3333	31.4921	35.5556	32
	26.3529	20.48	30.2222	32	68.2667	30.3158					40.2963	9.30909	49.0667	27.234	33.7778	26.6667
	24.381	32	34.3704	37.9259	28.4444	25.2121					45.7143	28.0702	64	29.3926	37.9259	36.3922
	42.6667	33.3675	36	55.4667	32	27.1515					36.2667	29.6812	26.9474	39.7241	42.6667	24.6154
	42.6667	16	68.2667	49.7778	32	19.3016					25.2121	30.0606	39.3846	36.8485	33.7778	33.9394
	30.1176	16.5258	40.5333	28.9032	34.6667	29.0133					34.1333	34.1333	22.2609	15.0588	27.7333	44.9123
	49.7778	22.8571		33.3333	16	34.963					21.3333	37.3333	29.8667	28.2034	38.4	32.5079
	27.8261	32	18.2857	36.3922	34.1333	36.6933					33.7778	19.8095	25.8246	37.4949	15.5152	28.7179
	36.5714	17.2698	40.8889	30.3158	30.8148	26.6667					19.5556	32.8889	25.6	32.3232	40.5333	37.8182
	17.0667	26.5366	57.9048	31.3725	25.3968	16.6788					19.5556	22.0215	25.3333	32	48	47.5897
	34.6667	27.234	37.3333	32.8889	41.1429	23.4667					44.4444	22	33.5238	21.3333	42.6667	29.3333
	41.1429	36.5714	26.9474	26.9804	27.6078	28.8187					46.5455	30.9841	25.098	25.7778	26.2564	33.1228
	58.6667	37.0196	49.0667	23.619	24.7018	31.763					29.3333	43.4023	35.0476	38.902	37.3333	30.3158
	42.6667	34.5946	50.4242	28.2993	26.4127	23.1111					26.9474	33.5238	26.6667	32	39.3846	38.2745
	51.5556	27.5772	45.5111	33.1852	44.1905	25.2517					38.7879	30.2222	36.5714	42.6667	24.8889	27.1515
	22.4561	24.5535	27.1515	15.8865	31.3725	24					42.6667	21.3333	64	36.5714	30.2222	28
	28	27.3623	11.8519	36.4731	47.2381	28.2993					20	29.5385	46.2222		48	27.4286
	37.3333	29.037	58.6667	18.1622	28.4444	18.963					25.3333	30.1609	45.9487		37.3333	33.3913
	32	29.8667	37.5467		23.8431	21.3333					30.6667	28.2523	37.7436		39.1111	24.8889
	32.7111	42.6667	36.3922		17.92	46.9333					22.5185	19.358	32		39.8222	24.6667
	58.6667	32.4848	34.6667	21.7872	59.2593	24.381					36.5714	22.069	18.6667		40.8889	18.7937
	54.303	20	31.1795	11.8519	27.6078	46.9333					46.9333	23.6396	19.3939		47.4074	31.5733
	53.3333	22.5185	30.0606	29.5914	34.9091	39.1111					59.2593	22.7879	31.2889		56.8889	55.4667
	53.3333	42.6667	48	35.2464	31.4386	33.7778					56.2424	39.2533	44.4444		39.619	40.7273
	23.8431	34.5397	49.2308	42.6667	19.2	43.3333					33.5238	14.0709	44.4444		22.4561	20.2393
	20.3636	25.971		25.3694	19.3016	58.3111					46.5455	28.0381	10.2029		46.9333	19.6923
	25.6	31.4921	32	40.2963	29.3333	27.3067					31.1795	25.8586	42.6667		16.3137	28.16
	38.6667	26.9474	68.7407	16.3404	19.9111	23.4667					14.2222	29.8667	52.3636		25.098	52.3636
	37.3333	22.303	53.3333	24	30.2222	35.0968					44.0889	23.4667	14.8687		13.4737	54.5185
	44.4444	21.7076	47.5897	23.0631	42.6667	24.9756					35.0476	41.9556	50.2857		19.0877	40.6349
	26.4533	37.9259	48	27.6543	36.2667	24.0684					26.3529	9.89372	44.8		21.3333	31.3333
	30.3158	34.2626	14.8406	25.3968	33.7778	31.3333					30.2222	59.9365	40.2963		34.1333	41.2903
	26.6667	40.1067	33.6842	43.6825	48	15.2793					26.6667	27.0222	46.9333		23.5789	25.7255
	44.1905	28.2667	39.8222	25.1429	30.2222	22.303					30.2222	24.1159	28.9524		24.1778	42.6667
	39.1111	21.3333	45.7143	35.5556	49.7778	19.437					42.6667	32	27.1515		31.2889	41.7391
	34.4615	35.0476	53.3333	40.2051	37.9259	26.6667					29.8667	31.4386	10.9714		18.2857	36.2667
	28.4444	23.3651	20.3636	24.6667	28.4444	32.4638					19.5556	34.3704	42.6667		42.6667	34.4615
	32	35.0476	19.0877	29.8667	33.7778	27.4286					35.5556	29.4603	32		26.6667	29.7143
	39.8222	49.1852	53.3333	44.1905	49.7778	40.4211					36.5714	21.3333	37.3333		23.4667	28.4444
	33.5238	32	29.0909	33.8211	56	24.8889					36.5714	28.7536	27.4286		29.8667	32.9697
	42.6667	25.6	42.6667	36.3922	24.381	33.6842					36.5714	23.1489	23.8431		26.6667	21.3333
	39.619	31.1351	42.6667	40.7273	19.8621	30.3158					18.0513	55.873	36.5714		48.7619	21.3333
	35.1373	55.908	31.4921	47.2381	41.1429	6.66667					22.7556	47.1111	36.2667		36.2667	37.6471
	46.2222	21.7212	25.7778	38	32.7111	25.7471					23.2727	16.8421	54.8571		40.2963	29.3333
	51.2	40.2963	30.4762	21.8537	23.4667	26.2564					23.8431	20.8794	32.7111		37.3333	47.2381
	32.8205	24.8889	32	19.2418	35.5556	34.4242					36.9778	40.2963	40		32	51.6491
	41.1429	14.2222	15.3333	37.5172	54.303	32					16.2133	46.9333	16		26.6667	45.8667
	42.6667	23.0175	31.4386	17.9869	28.4444	34.9091					32	55.0175	18.1333		52.1481	25.6
	39.1111	16.4372	46.2222	11.6825	32.7111	33.7778					24.5333	30.359	15.0588		40.5333	31.5733
	26.2564	25.8462	22.303	26.9474	34.1333	34.8444					36.5714	25.4184	49.0667		55.1111	28.6179
	32	32.5614	38.0952	27.9365	44.6061	41.4118					20.4058	24.8062	59.7333		47.4074	26.5051
	17.4545	34.018	39.3846	19.5918	29.5385	49.4035					32	23.5556	21.3333		24.5333	28.2523
	27.0222	39.619	38.0952	23.1619	50.8718	39.3846					35.5556	20.5977	24.1159		44.4444	49.7778
	43.9216	22.4865	56	13.5758	26.3529	17.5238					34.6667	22.6133	41.1429		26.8986	26.0741
	35.5556	25.7984	36.2667	27.9365	36.5714	21.3333					42.6667	28.1418	28.9524		44.1905	29.7143
	40.8889	37.3333	28.8627	35.9024	34.4615	31.1795					25.971	25.8586	38.4		24	35.8788
	33.8824	22.4181	28.0702	16.5517	24.8889	25.3968					32	26.9206	29.0909		30.2222	39.2982
		34.0426	44.6061	16.5926	39.1111	33.7778					49.7778	30.8772	38.7879		36.2667	26.8642
		35.0815	69.3333	17.6911	30.2222	25.6					36.5714	24.8242	27.8974		28.4444	25.2632
		26.8642	69.3333	18.963	36.5714	36.3922					19.3016	40.9369	46.9333		23.1111	33.1852
		27.6757	66.3704	34.2326	29.8667	32.6275					30.4762	33.1034	29.8667		39.1111	36.1026
		20.0404	28.4444	36.9231	56.8889	30.2222					30.4762	29.1701	15.5152		25.9048	38.9565
		30	44.8	41.0256	33.1852	49.4035					51.2	21.0101	28.7536		22.7556	22.0215
		29.5914	67.0476	39.619	42.6667	28.1905					36.8485	37.0526	18.101		40.5333	13.5758
		20.9655	35.0476	36.202	54.8571	38.7879					36.3922	28.4444	34.1333		40.7273	22.4
		21.7971		30.2636	44.8	30.0606					44.4444	27.7333	38.4		29.8667	52.4444
		27.3504	38.4	32.8205	57.9048	30.5778					22.5882	35.1373	61.8667		56	42.6667
		22.5524	34.9091	35.1373	38.4	35.9298					42.6667	19.5918	44.1905		29.3333	42.6667
		18.2857	32	31.5152	37.3333	54.8571						25.2121	27.4286		66.3704	24.2963
		37.5467	33.1852	40.8381	32	39.2982					36.5714	18.0513	53.3333		24.381	16.4848
		26.8034	30.2222	29.6296	58.6667	25.7778					34.6667	27.4286	11.4872		60.4444	16.8682
		26.5051	18.6667	28.2523	36.8485	39.1111					28	35.2821	24.1778		56.8889	21.9429
		25.4359	10.1053	21.8413	28.4444	26.1818					33.1852	23.3978	64		33.1852	30.4762
		29.0909	37.9259	20.7863	24.381	32.5079					40.5333	25.6	45.037		42.6667	33.0667
		24.6797	67.5556	38.7879	57.9048	46.6667					51.8095	21.3333	33.7778		52.3636	23.2047
		38.2745	19.0877	23.4667	40.2963	31.6768					17.2698	20.9778	57.9048		15.2381	24.6154
		29.4603	33.7778	36.046	51.8095	16.1185					26.9474	20.898	24.1778		34.6667	30.72
		25.6	35.0476	25.6	48	24.7928					38.902	27.7736	19.3016		40.7273	38
		46.3238	20.2105	26.5792	26.6667	25.2632					32.7111	42.6667	32		35.0476	37.0196
		41.1954	50.4242	19.7233	29.8667	24.7018					15.1111	23.7714	53.3333		29.0909	45.7143
		28.2523	35.1373	25.0667	37.3333	26.386					17.4545	48.8602	26.2564		21.3333	24.7467
		48.8602	25.2121	22.6395	31.1795	30.7451					36.3922	29.1382	21.3333		27.4286	32
		48	55.4667	37.7436	24.8889	35.7477					44.1905	31.5362	27.4286		29.5385	19.462
		37.8182	25.971	29.7143	22.9744	35.0968					29.3333	38.902	21.3333		31.0303	45.4493
		36.7407	42.6667	39.619	49.7778	20.1697					25.9048	35.1373	30.6667		31.4386	39.1111
		29.6296	26.9474	22.3492	32.8205	24.8889					35.1373	35.1373	32		32.8205	27.8974
		28.8	34.3704	25.6	52.1481	28.1212					15.8025	18.2857	24		38.7879	29.7544
		21.3333	28.8627	34.1333	40.5333	30.72					67.0476	29.6296	22.6667		30.2222	29.0909
		17.3827	24.5333	29.3333	42.6667	36.7407					64	30.3158	18.1333		31.0303	48.7619
		33.3333	52.1481	21.3333	42.6667	32					38.0952	33.6842	32.9697		36.1026	35.3103
		33.0667	30.2222	23.1884	24.1778	48					25.6	28.4444	26.6667		49.7778	23.5214
		22.303	45.037	38.6667	25.3333	26.8986					38.0952	46.2222	19.9111		60.9524	21.8667
		16.2133	42.6667	26.4127	42.6667	36.8485					36.5714	40.1569	30.4762		54.8571	24.1778
		18.963	40.5333	21.3333	47.4074	24.1159					30.4762	32	36.8485		30.2222	23.2727
		35.0476	30.2222	27.5556	54.8571	29.0909					30.6667	48	32.9697		64	33.5238
		49.0667	18.8952	20.6222	32.5614	37.9259					28.9524		36.8485		24.381	38.6306
		31.2889	16	15.0123	26.4127	54.2222							30.4762		40	29.2174
			48	30.8148	23.4667	32							35.5556		34.9091	54.5185
			24	26.9474		47.5152							29.3333		38.4	35.2
			28.8	15.36		34.4086							40.2963		29.8667	22.1538
			35.5556	30.4762		40.7843							36.2667		27.1515	18.8235
			22.4561	38.0952		17.3082							28.4444		32	30.0247
			39.1111			23.6522							22.5185		29.0909	28.4444
			13.913			22.6395							37.9259		24.8889	22.4
						37.0526							14.8406		27.8974	24.7273
						20.9308							36.8485		37.3333	23.6606
						28.6316									33.7778	23.7037
						38.4									25.9048	27.8974
						21.7284									54.8571	29.7544
						18.8235									16.5926	29.0909
						22.4									42.6667	48.7619
						34.1333									30.4762	35.3103
						35.9298									58.6667	23.5214
						26.6667									58.6667	21.8667
						62.2222									53.3333	24.1778
						53.3333									32.9697	23.2727
						39.4667									42.6667	33.5238
						31.0303									35.5556	38.6306
						34.6667									60.1212	29.2174
						34.3188									45.9487	54.5185
						27.5269									39.1111	35.2
						30.2222									29.6812	22.1538
						28.4444									44.1905	18.8235
						27.1515									29.8667	30.0247
						29.8667									21.3333	28.4444
						26.3529									42.6667	22.4
						35.5556									19.3939	24.7273
						33.8824									37.3333	23.6606
						24.8889									38.4	23.7037
						21.3333									42.6667	39.8222
						30.72									32	27.0991
						37.3333										44.9524
						27.5556										26.1818
						36.5714										46.2222
						37.0526										33.5238
						33.6842										46.4314
						26										14.7957
						22.0952										21.8295
																32.4638
																19.5048
																50.6667
																30.5455
																27.8519
																26.2946
																35.1712
																25.7778

## Sheet: Fig 3 B PBP2x
Fig 3	B	PBP2x speed
	PBP2x csp-		PBP2x csp+
mean	20.9542		11.8373
stdv	5.82915		5.39418
nb	615		363
	exp 1	exp 2	exp 1	exp 2
mean	19.8148	21.6985	14.68	11.1821
stdv	6.18974	5.46241	6.8698	4.77202
nb	243	372	68	295
	18.6667	17.92	8.25806	14.8837
	25.0435	20.4444	8.42105	15.828
	17.3333	19.6923	25.3333	13.037
	32	32.5079	24.381	19.5556
	15.6444	21.3333	6.80851	9.92248
	24	15.1398	13.7634	7.11111
	16	24.8889	13.2414	16
	15.6444	19.8621	7.75758	9.41176
	28.4444	19.7531	6.4	8.64865
	16	25.7471	20.2105	7.6478
	13.6752	28.7179	10.1587	11.4872
	22.0952	24.4938	11.2593	12.8
	21.3333	25.284	14.2222	8
	23.7949	26.2564	9.75238	14.4314
	15.0894	13.0081	16.4103	18.8235
	23.5402	24.1159	18.963	8.64865
	32.5079	13.5758	9.53191	10.8538
	26.1818	17.6762	7.11111	6.27451
	22.303	19.6923	11.4286	9.66038
	34.3704	12.2667	35.5556	11.6989
	23.5789	24.2759	36.3922	11.3778
	26.3529	16.9195	5.18095	6.59394
	12.3871	21.3333	8.64865	7.11111
	30.1176	20.6452	4.8172	16.4444
	16.9195	26.8986	12.8	16.1301
	10.3932	22.2222	10.4065	5.18919
	17.3827	24.8889	11.1746	11.8519
	13.6296	23.7949	17.2698	22.4561
	15.4483	24.2759	21.3333	3.12889
	24.381	25.0435	9.95556	13.9487
	15.0588	21.3333	21.3333	10.6667
	10.4186	14.8148	23.04	2.29744
	22.3492	24.2424	12.2828	17.4545
	26.6667	27.8261	10.6667	11.3475
	19.3939	16.1441	13.5758	8.44444
	22.7556	23.619	8.38095	14.9333
	16	17.4545	9.90476	9.14286
	15.1111	28.4444	11.907	9.25786
	15.5897	28.7536	7.46667	10.8679
	17.0667	27.6543	19.8621	8.43411
	15.5152	17.7778	12.3077	6.80851
	17.2308	18.963	14.991	9.37374
	18.5507	14.9333	21.3333	11.2281
	23.1111	19.2688	10.5026	14.4516
	21.3333	13.7634	10.0202	14.019
	20.1481	25.971	11.0345	9.81333
	17.2043	21.3333	7.11111	15.6098
	15.5152	15.5897	9.02564	5.51724
	16	27.8261	9.06667	9.69697
	19.6923	26.8986	13.2414	13.4737
	24	17.7778	26.6667	5.81818
	17.3827	19.3939	26.9474	4.88889
	20.4444	15.3162	18.2857	4.74074
	14.2222	29.193	19.8621	8.41315
	20.6452	16.3556	24	11.9216
	16.9412	9.54386	18.963	7.11111
	44.4444	30.2222	17.7778	12.1905
	18.2857	28.4444	14.6667	9.54386
	17.2308	19.8621	17.7778	4.83019
	16.5161	18.4889	13.8039	6.02899
	16.3556	27.1515	10.6667	9.57823
	20.5432	20.3175	9.77778	5.07937
	28.9524	29.0909	13.2414	8.42105
	19.3939	15.8476	22.4561	12.5057
	27.6543	22.9744	14.5067	10.2029
	24.8889	18.2857	10	7.83673
	15.5152	12.9524	26.6667	12.7092
	17.9649	17.7778	18.1728	5.61404
	14.5455	14.2222		6.78788
	19.0877	22.0444		8.24242
	18.8235	24.381		15.0123
	26.9474	26.2564		10.2716
	24.5333	20.5128		4.33898
	23.5789	24.8889		13.2613
	20.2667	18.8718		18.2857
	23.7037	22.1235		6.44025
	22.2222	20.6667		1.3545
	22.2222	25.7471		8.84553
	34.6667	20.6452		7.6478
	18.963	17.6762		8.3252
	18.3908	21.3333		12.478
	29.8667	26.6667		8.53333
	24.381	17.5686		6.19355
	11.907	20.6452		5.68889
	12.3509	10.4186		6.64481
	8.78431	16.3137		7.20346
	15.6863	20.6452		10.6667
	7.90123	24.8889		8.45977
	25.8246	11.581		10.1587
	15.5152	17.2973		8.93023
	20.5714	13.9487		4.20202
	24.5333	15.0588		8.93023
	19.5556	15.6863		21.3333
	33.6842	22.8571		10.9147
	14.5455	18.2857		14.7126
	13.6296	15.0894		15.5897
	12.8992	30.2222		8
	14.6286	22.8571		11.581
	21.3333	15.6098		8.53333
	21.3333	24.4938		12.1212
	10.6667	35.5556		16
	15.1398	29.3333		7.85965
	16.254	22.1538		10.6667
	22.1538	30.6087		8.05926
	17.92	23.7949		6.88172
	19.7531	22.1538		15.1579
	12.9123	22.1538		8.72727
	15.5897	21.9798		14.6173
	12.3871	25.9048		11.4872
	24	26.6667		4.66667
	12.8	18.6667		18.2857
	26.3529	25.7471		8.3252
	20.1481	26.8986		11.4286
	15.7681	20.48		9.54386
	30.3158	13.7634		8.2963
	15.8025	30.4762		7.2381
	16.9195	14.4762		11.907
	12.4444	14.2222		16.1185
	24	14.2222		8.98246
	23.3651	25.4359		8
	18.2857	26.8986		11.1515
	16.3137	13.7634		6.09524
	10.9714	25.6		5.92593
	13.8378	25.284		7.40136
	23.2727	18.7475		12.8
	19.1264	12.9293		10.3434
	23.1111	20.6222		8.93694
	15.828	19.2688		12.1379
	31.4921	16.1616		11.7551
	22.1235	24.2759		12.7312
	22.2222	20.5977		18.3908
	29.8667	23.2727		15.4074
	23.3651	18.8718		9.42636
	23.5789	26.8642		16.8081
	18.5806	28.1212		9.92248
	30.4762	35.1373		14.9333
	21.3333	33.0667		9.65079
	17.2308	27.4286		15.6444
	15.5897	28.8		10.8679
	26.6667	24.2424		9.00741
	17.6552	15.828		3.63121
	22.2222	25.971		8.33333
	20.5714	23.3651		9.92248
	19.3939	12.9293		9.53191
	33.9394	16		10.1587
	41.1429	17.2043		10.2222
	17.2308	16.4848		9.02564
	19.957	24.8889		15.1579
	21.3333	34.9091		6.16296
	12.6667	29.0133		7.55556
	11.3475	26.4127		20.6222
	26.4533	17.2308		12.4444
	15.5152	32		7.48538
	14.4762	26.6667		5.9883
	33.6842	27.4286		12.1905
	14.2222	26.1818		9.07801
	20.5128	21.3333		12.8
	11.7895	36.3922		9.95556
	14.0351	20.4058		12.1905
	17.0667	20.3175		11.2281
	16	20.4444		8.94624
	24.7467	25.2121		18.6667
	14.2222	20.5977		10.8606
	10.1818	13.2414		11.2704
	15.4483	16.6957		10.6667
	19.3016	21.3333		14.0351
	22.4	28.8		12
	29.3333	15.5897		12.4444
	21.3333	12.2828		10.6667
	16.1441	8.17021		5.06215
	15.8476	18.8952		6.49275
	18.4242	18.7733		9.82011
	20.3175	20.5977		26.2564
	26.9474	20.6667		5.48571
	20.5128	18.101		12.6667
	13.6296	24.7018		7.11111
	19.8095	17.0667		23.3978
	24.2424	20.3636		6.78788
	23.3651	25.4359		11.6989
	22.9744	25.4359		7.46667
	16.5926	21.3333		7.31429
	14.8687	14.4314		10.6667
	15.5152	18.101		9.73913
	12.8	20		13.1765
	9.05051	16.5926		6.51852
	21.3333	24		8
	36	18.963		10.6667
	17.4545	19.3939		3.24638
	13.913	32.6275		5.03704
	8.98246	24.1159		11.3778
	36.8485	15.5152		10.0392
	18.6667	20.5128		12.1905
	15.5897	24.4938		7.56989
	17.4545	29.193		5.06215
	19.8621	24.2424		8.64865
	22.303	24.7467		16.9195
	24.4938	13.913		8.63492
	20.0784	27.7333		6.64481
	23.8431	25.2121		37.7436
	21.3333	18.8718		25.0435
	30.1176	25.2121		14.6286
	37.3333	24.381		7.71631
	21.3333	27.7333		10.6667
	10.1333	29.2346		20.2667
	21.3333	27.2184		12.9293
	19.4783	11.9675		16.7619
	18.101	19.2688		16.8081
	20.3636	30.6087		16.9412
	18.1728	18.7475		22.7097
	17.7778	21.3333		18.3566
	17.2043	20		17.7778
	18.963	19.9111		16
	14.5691	20.0404		13.5111
	16.4103	24.2424		3.95062
	14.2222	23.4667		13.4737
	10.9037	29.0909		1.08017
	9.4359	27.0769		7.93798
	19.8095	17.2308		10.4186
	23.1111	27.4286		1.16364
	13.2063	16.1616		6.82667
	15.0894	21.3333		10.4065
	26.9474	11.1746		14.6286
	21.3333	17.2043		5.23977
	21.3333	13.8378		8.63492
	25.9048	12.3259		9.29032
	23.5789	16.5926		8.14545
	18.2857	14.8148		19.8621
	18.0513	19.1264		11.5556
	11.0345	20.6452		6.66667
	13.7143	15.0894		9.63441
	21.3333	16.9195		7.88406
	28.4444	17.2043		10.3111
	17.0667	20.5432		9.77778
	29.3333	18.7475		17.0667
	11.0617	21.3333		6.03774
	17.9649	14.8687		6.22222
	9.02564	34.1333		5.19658
	12.3871	20.0404		6.53763
	20.5977	29.6812		12.0342
	18.0513	28.1212		15.4483
	23.5402	18.3704		6.51852
	17.92	16.8421		18.8718
	28.4444	19.6923		17.4035
		20.48		12.3509
		15.828		7.11111
		22.8571		14.6286
		16.9412		14.5455
		15.5897		28.4444
		26.1818		4.92308
		26.4533		13.8667
		22.303		13.4737
		23.1111		9.38667
		16.8682		3.55556
		15.5897		10.0741
		22		18.101
		23.2727		12.5812
		17.2043		15.0123
		18.8718		9.00741
		13.3333		13.0753
		20.5128		9.0929
		19.8095		12.7251
		15.1398		20.48
		25.7778		13.5758
		24.4706		19.9111
		25.9048		11.5556
		25.8246		18.4242
		25.8246		10.9037
		29.193		15.1579
		28		16.5161
		29.0133		13.7634
		21.3333		9.42636
		31.1111		16.1839
		16.8081		17.2043
		22.2222		8.93023
		25.7778		13.4321
		14.4762		16.9412
		18.2857		15.1398
		23.1111		7.11111
		24.2759		12.6061
		29.4603		8
		17.2308		13.2414
		24.6154		16.1441
		22.0444		11.7895
		20.6452		10.2029
		24		17.7778
		21.3333		16.4571
		25.7778		7.6478
		17.0667		11.3778
		32.6275		14.4516
		26.4127		10.6667
		30.4762		10.6667
		20.6452		14.6667
		17.5238		13.2613
		21.3333		9.98582
		24.6154		19.6267
		12.9123
		15.0588
		15.2381
		19.8621
		25.8586
		27.4286
		16.5161
		19.3939
		37.1014
		26.6667
		27.954
		21.3333
		22.0444
		15.5152
		16
		14.0351
		36.8485
		27.0769
		21.3333
		19.3939
		25.971
		21.3333
		23.3651
		20.3636
		32
		18
		21.3333
		16.5161
		18.101
		18
		17.2043
		27.5556
		24.086
		24.8889
		17.5686
		18.0513
		26.2564
		22.0215
		19.957
		15.4483
		14.8687
		18.1728
		33.9394
		26.6667
		17.92
		16.8081
		25.4359
		19.2
		14.2222
		13.5758
		21.3333
		29.193
		18.7733
		19.2688
		19.2
		25.9048
		20.6222
		20.48
		19.0476
		34.3704
		26.6667
		26.4127
		14.0351
		18.101
		30.8148
		20.48
		18.963
		16.1839
		20.5128
		20.48
		22.0952
		25.2121
		22.303
		38.6667
		24.381
		21.3333
		26.2564

## Sheet: Fig 3 B FtsW
Fig 3	B	FtsW speed
	FtsW csp-		FtsW csp+
mean	20.1637		14.2244
stdv	6.86366		6.60776
nb	323		143
	exp 1	exp 2	exp 1	exp 2
mean	20.6598	19.3356	16.2394	12.3975
stdv	6.60501	7.22716	6.50605	6.19246
nb	202	121	68	75
	17.6911	15.5152	10.6667	25.6
	16.2319	13.6296	7.11111	5.44681
	21.8947	19.5556	9.54386	5.81818
	14.6963	42.6667	18.2857	6.34234
	26.8387	12.3509	8.53333	6.76423
	17.7778	13.977	32	9.06667
	19.5556	21.3333	17.2698	10.4296
	30.2222	14.2222	16.1839	10.1818
	12.4444	15.5897	13.7634	4.35374
	24.8889	9.92248	10.4575	8.25806
	15.7867	24.7467	20.4058	8.88889
	29.7143	8.93023	25.0435	10.6667
	34.9867	12.8	14.6286	8
	23.1111	17.5238	13.4737	5.95349
	23.7037	25.0435	12.0755	4.53901
	17.3827	14.7692	11.9216	17.6552
	24.2759	20.3636	24	23.1884
	10.5121	16.7619	15.7193	13.5758
	31.4921	16.1839	4.92308	19.957
	26.4533	10.6667	9.69697	13.3333
	22.3492	19.2	14.2222	5.71429
	22.2222	14.7692	10.0741	20
	7.44186	29.8667	12.4444	8.61538
	12.3077	15.5897	16	22.9744
	19.5556	23.5789	16.2133	18.8718
	19.6923	20.3175	9.36585	20.5977
	15.8476	12.642	8.75214	17.4545
	9.30909	15.5897	12.4444	6.5641
	15.6444	14.5067	30.6667	12.0889
	16.9573	16.3137	11.1304	9.63441
	22.4561	9.22523	24.8889	13.7634
	26.6667	28.0702	16.5161	7.61905
	8.12698	8.53333	12.9855	9.05051
	15.0588	27.4286	9.95556	8.44444
	14.2222	20.2667	10.449	8
	11.4178	12.6667	10.9714	2.66667
	20.6869	17.8925	13.037	7.56989
	10.6667	17.5686	10.9899	15.8025
	18.8952	12.6667	14.8406	11.7895
	44.3077	25.4359	12.4444	9.48148
	21.3333	18.8718	20.4058	19.3333
	34.6667	27.6543	18.4889	9.42636
	24.2759	30.6667	32.9697	9.41176
	20.48	29.8667	14.2222	19.5556
	19.6923	16.5161	26.9474	10.6667
	19.7531	23.3651	16.6667	9.90476
	23.04	29.3333	12.549	15.1111
	25.2121	23.5789	15.0588	29.8667
	33.7778	29.6296	15.2381	23.5789
	29.5914	26.1818	8.2963	23.5789
	23.4667	18.4242	9.69697	18.2857
	13.4493	13.4737	27.6078	12.8
	12.4031	8.42105	14.7692	6.80851
	13.0909	15.828	23.8933	7.7037
	24.6154	4.74074	27.8261	6.5641
	24.1778	20.0404	26.8642	32.7111
	39.619	13.0753	23.5789	8.07207
	28.1212	15.1398	20.7407	9.8018
	14.4	25.0115	22.1538	11.6989
	14.0709	7.11111	20.3175	13.0753
	23.619	25.3333	15.5676	17.0667
	24.6154	20.5714	26.0741	14.2222
	21.9259	26.4127	10.9899	6.80851
	12.1307	22.3492	14.2222	11.8519
	19.2688	15.2381	19.3939	14.5455
	14.2222	20.4058	18.963	11.6989
	24.1159	14.2222	17.4545	12.058
	14.6667	39.1111	9.22523	12.058
	18.7733	24.7018		13.1282
	10.6667	17.7778		9.53191
	19.0476	16		12
	14.9333	15.1111		6.20606
	19.7531	16		19.5556
	19.3016	21.3333		8.2963
	13.5758	16.4103		8.10667
	15.7193	13.6533
	20.6667	25.3968
	20.6222	24.7018
	10.9268	44.1905
	21.3333	26.9474
	23.7037	14.9333
	21.3333	15.1579
	12.4031	11.581
	9.48148	23.1111
	14.2222	22.9744
	19.451	16.5161
	19.451	21.3333
	19.451	25.7778
	24.2162	10.24
	17.6762	15.0894
	21.3333	15.3333
	16.9697	12.1081
	14.5455	22.0215
	18.101	21.3333
	26.6667	18.4889
	21.3333	17.3827
	12.9855	20.5977
	10.0741	19.6923
	32.4267	15.6863
	13.4095	9.33333
	17.2308	13.977
	25.6	23.5789
	23.8431	19.957
	22.6667	25.8246
	13.9487	42.6667
	27.5556	22.2609
	30.4762	18.8718
	18.5507	20.3636
	17.4545	10.6667
	21.3333	25.2121
	12.8	17.0667
	17.9649	12.4444
	16.1839	16.9195
	30.72	11.8519
	15.0123	30.359
	23.1884	24
	34.807	17.4545
	20.48	9.05051
	22.9744	30.3158
	9.29915	19.6923
	18.7475	26.8986
	14.2222
	17.6552
	19.3016
	21.3333
	13.1282
	20.4444
	26.4127
	22.7556
	15.2381
	12.8
	15.7193
	30.3158
	25.7778
	19.9111
	23.04
	19.7531
	21.3333
	25.6
	29.4603
	16.1441
	13.6752
	25.4359
	19.9111
	22.7246
	17.8503
	18.6667
	19.3939
	16.3137
	30.3158
	17.2698
	30.6667
	21.3333
	24
	20.4255
	18.3908
	25.7471
	28.4444
	24.381
	18.6667
	31.6322
	39.619
	16.8889
	21.3333
	17.7778
	20.4058
	11.0108
	24
	25.284
	25.3694
	12
	23.4667
	14.9333
	22.9136
	8.93023
	18.2857
	24.7467
	20.5432
	24.2424
	36.3922
	19.6923
	28.7179
	23.1111
	23.7949
	18.2857
	18.4889
	21.3333
	19.1264
	23.04
	22.069
	36.5714
	18.7733
	12.642
	13.5111
	16.4103
	16.8421
	31.3725
	35.5556
	19.5556
	19.7531
	32.9697
	15.2381

## Sheet: Fig 3 B PBP2b
Fig 3	B	PBP2b speed
	PBP2b csp-		PBP2b csp+
mean	20.9098		21.1061
stdv	6.86257		6.92383
nb	365		300
	exp 1	exp 2	exp 1	exp 2
mean	21.8348	20.2498	22.0261	20.3929
stdv	6.17958	7.25331	7.20847	6.62874
nb	152	213	131	169
	22.2609	30.3158	17.5686	37.0526
	21.3333	41.2444	15.6863	13.5111
	25.098	23.04	20.5977	23.1111
	25.3968	16	34.5397	13.977
	24.381	15.5897	14.4762	16.1839
	25.3968	17.7778	21.3333	14.2222
	17.3827	16.8889	21.3333	23.1111
	21.3333	16.8081	27.2593	17.92
	9.6	20.5128	17.2973	21.3333
	22.0215	22.6667	14.991	12.2828
	26.1818	9.75238	23.4667	21.3333
	33.7778	11.6364	15.5152	19.6267
	21.3333	11.9216	24.8889	15.828
	29.6296	14.2222	23.5402	27.7333
	20.5128	14.5455	15.0123	10.3434
	20.5432	10.2989	22.5882	15.4074
	16.6667	16.5161	22.3492	17.7778
	21.3333	21.3333	30.8148	26.3529
	17.3827	15.8476	18.963	18.5507
	11.3333	21.3333	35.2464	22.3492
	23.8431	21.3333	30.2222	26.9474
	27.7333	24.2424	40.6349	11.7701
	17.3827	19.957	24.8889	18.3908
	44	10.3619	29.8667	36
	20.6222	16.1839	11.8519	17.2698
	20.3175	12.8	24.381	14.2222
	20.48	15.8476	11.3778	25.6
	14.5965	20.5128	23.2727	18.963
	28	21.3333	25.3968	16.8081
	23.3651	30.4762	22.9136	16.4103
	29.4603	20	21.3333	25.3968
	26.9474	22.3492	23.2727	11.581
	13.3953	18.1333	24.8889	25.6
	21.3333	17.7778	15.36	11.5556
	40	34.1333	20.6869	27.6078
	16.8889	41.1429	10.9037	32.5614
	29.193	17.8925	16.1616	15.1579
	25.6	26.3529	23.7037	23.4667
	15.3333	43.9216	25.9048	24.7018
	22.8046	16.8081	22.6667	13.4095
	16	21.3333	19.8621	16.4103
	12.1081	21.3333	31.4386	16
	15.8025	35.2	20.5977	17.3333
	10.6667	16.7619	12	16.9195
	25.3968	24.1159	20.5977	15.0588
	21.3333	19.6923	34.4615	18.963
	20.0784	25.3968	45.5111	15.8476
	20.2105	16.8889	42.6667	27.6543
	26.4828	22.4	12.549	11.6825
	25.0435	20.4058	41.0256	8.98246
	30.6087	14.5067	25.6	21.3333
	16.9412	10.6667	13.6296	16.3137
	19.6923	17.3827	18.7475	30.4762
	26.8986	22.303	29.3333	20.5977
	27.0769	8.81159	44.1905	14.6286
	22.374	17.2308	22.4561	22.3492
	21.3333	30.1176	12.4444	16.5161
	14.7126	25.3968	24.381	17.8925
	24.8889	22.069	18.6667	35.5556
	24.7467	46.4314	17.2698	3.10303
	27.6078	26.6667	13.2063	24.4938
	23.1884	19.957	20	16.4103
	18.2857	14.0488	23.2727	23.3651
	41.4118	18.1728	22.7556	20.3636
	14.2222	26.9474	22.2609	12.3509
	25.8246	24.8889	19.0476	9.42636
	18.963	11.8519	23.7037	20.4058
	21.3333	27.954	33.3333	18.2857
	20.2667	28.9524	17.2308	29.193
	14.7692	42.6667	25.6	26.4127
	25.971	21.3333	16.3556	28.0702
	23.1884	11.6364	19.3939	27.0769
	19.7531	20.6869	18.8718	20.3175
	32.5079	23.7949	24.1778	19.2688
	20.1143	23.8933	26.8642	34.6667
	24.1778	25.1429	13.2613	32.5079
	31.4921	14.7692	11.3778	10.9402
	13.5758	17.4545	28.4444	24.381
	16.6504	19.6923	19.4783	18.2857
	22.4561	15.1398	25.3968	29.8667
	23.4667	30.6667	14.7126	27.7333
	22.8046	23.1111	27.7333	18.1728
	25.9459	26.8986	19.8095	24.1159
	26.0741	19.5556	19.6923	19.1264
	34.1333	23.619	17.7778	13.977
	20.4444	25.6	30.4762	20.48
	14.2222	11.2281	26.0741	11.6989
	17.8925	14.2222	18.5507	19.6923
	15.2381	18.6667	13.4321	21.3333
	21.3333	9.84615	19.5556	9.54386
	23.1884	16.1616	12.8	12.642
	28.8	14.7692	32	16
	21.3333	12.2828	29.193	16
	21.3333	24.8889	10.6667	19.5556
	12.4878	11.6989	16	26.6667
	21.3333	21.3333	21.3333	10.9899
	19.7531	16.8889	26.4127	9.66038
	32	34.1333	18.3908	12.8
	16.3556	26.4533	18.2857	22.1538
	14.019	19.1264	16.8889	5.92593
	13.3333	5.33333	22.1867	20.4058
	17.2308	9.95556	18.2857	33.7778
	20.5128	14.7692	24.381	25.8246
	13.9487	9.69697	17.5686	18.1728
	18.2857	20.4444	22.5185	22.2222
	22.9136	16.4848	8	21.3333
	29.037	28.7536	8.88889	19.0476
	24.381	18.2857	21.3333	23.5789
	25.0435	14.0351	12.3509	16.8889
	21.3333	13.2063	17.2698	20.3636
	26.8642	12.9293	32.5614	34.807
	18.0513	33.5238	14.7692	11.2281
	24.7467	18.5507	27.2593	20.5714
	35.5556	21.3333	33.5238	19.8095
	39.3846	18.963	27.4286	15.3798
	14.5965	15.1579	22.4	26.4533
	28.4444	31.2889	21.3333	20.4444
	27.7333	17.2698	18.5507	24.2424
	27.2593	27.0222	24.8889	18.6667
	20.1802	17.2698	26.8986	19.5556
	13.8667	11.3333	21.3333	11.0108
	17.4545	29.8667	18.1728	14.4314
	24.4938	22.4561	20.4058	32.5614
	20.3175	20.48	15.0123	13.977
	20.3636	24.2424	19.027	22.2609
	25.3333	12.642	19.6491	36.2667
	29.8667	8.2963	25.7778	21.3333
	19.4783	18.3908	28	12.3871
	13.2414	9.00741	26.3529	22.2609
	13.2414	7.75758	14.2222	27.4286
	16.4848	7.27273	26.6667	10.6667
	23.5789	14.9333		23.7037
	25.6	35.5556		9.77778
	18.1728	22.303		12.5057
	28.7536	23.04		26.4533
	23.2727	28		19.1264
	18.4242	15.1111		18.5263
	16	15.5897		26.1505
	14.7126	14.6667		24.381
	16	23.1884		23.619
	20.3175	34.807		22.7097
	22.4561	20.3636		28.8
	16.8889	17.0667		19.0877
	13.4321	33.1852		19.8621
	25.7778	20.4444		23.7949
	16.4103	14		21.3333
	13.8667	23.7949		16.9195
	21.3333	10.9714		16.3556
	14.2222	21.3333		27.0222
	22.1867	26.4533		34.1333
	18.6667	17.7778		25.284
	21.3333	20.3175		20.48
		25.2121		20.3175
		8.93023		25.098
		17.8925		33.0667
		17.2308		32
		15.1398		24.8889
		18.5806		12.8
		26.6667		15.5152
		33.8824		19.6923
		15.0588		23.1884
		19.0476		13.9487
		15.6863		18.4242
		13.037		17.7778
		15.7681		26.6667
		20.0784		22.4561
		10.6667		22.2609
		11.5556		26.4127
		33.8824		25.098
		24.6154
		15.36
		24.8889
		26.6667
		21.3333
		22.303
		17.6552
		26.6667
		15.6444
		17.92
		17.6552
		17.6552
		21.3333
		18.8718
		10.1053
		28.4444
		20.6452
		15.1398
		18.3908
		22.4865
		23.3651
		25.3968
		32.6275
		22.2222
		17.2308
		19.1264
		23.5789
		32.6275
		28.4444
		16.4103
		12.3509
		19.8621
		16.4103
		24.2424
		17.7778
		27.6078
		17.2308
		22.0444
		18.6667
		31.2889
		21.3333
		12.9524
		9.21212
		15.1111

## Sheet: Fig 3 B RodA
Fig 3	B	RodA speed
	RodA csp-		RodA csp+
mean	22.5421		21.655
stdv	8.81258		8.32168
nb	611		298
	exp 1	exp 2	exp 1	exp 2
mean	22.9245	21.8172	22.4854	20.3146
stdv	9.20253	7.99234	8.94311	7.03936
nb	400	211	184	114
	9.84615	15.1111	4.84848	11.9216
	31.4921	25.9048	44.1905	19.4783
	42.6667	25.6	36.3922	13.9487
	19.2	22.8046	5.17172	17.7778
	14.6286	10.4065	15.1111	19.3016
	34.6667	30.0606	18.1333	5.5873
	13.0753	14.019	14.0351	29.0133
	16.1839	16.8081	24.381	14.7126
	9.84615	25.6	11.4286	14.2222
	20.4058	17.2043	13.3333	27.1515
	10.6667	14.2222	45.5111	19.8621
	19.4783	8.43411	40.6349	22.1235
	34.807	26.9474	29.0909	12.8
	33.1852	25.3968	15.4483	20.48
	41.2444	11.8519	26.9474	6.04444
	18.3908	19.3016	33.8824	28.4444
	41.4118	16.4848	20.5714	15.0588
	27.4286	19.0877	15.1398	17.0667
	48.4848	18.2857	12.9855	15.2381
	19.3016	13.6752	21.3333	13.5758
	13.3333	18.0513	12.6984	30.1176
	16.8421	12.3509	24	21.3333
	19.0877	24.381	24.086	36.5714
	16.3137	30.0606	12.2828	19.6923
	19.3016	30.2222	23.4667	21.3333
	16	22.4561	31.2889	13.0753
	12.549	23.7949	27.2593	11.7895
	47.5897	12.2828	48	20.5432
	42.6667	14.6667	47.2381	23.1884
	12.9855	26.6667	23.2727	18.8718
	6.84277	29.193	11.907	22.2609
	26.0741	17.0667	34.6667	16.6957
	25.4624	14.4516	23.7037	26.2564
	14.2222	13.5758	22.7556	18.5263
	16.4103	18.963	41.1429	15.4483
	22.4561	18.5507	51.5556	18.963
	30.3158	34.6667	16.2133	34.1333
	33.5238	19.6923	21.3333	31.0303
	16.5926	12.8	5.47009	15.8025
	42.6667	20.6452	35.5556	13.3333
	9.95556	7.11111	13.2414	15.5152
	6.19355	18.1961	22.9744	32
	19.6923	34.807	28.8627	13.4321
	19.3939	28.4444	16.5926	18.2857
	22.2609	18.1333	13.1282	35.5556
	24.1778	16.7207	23.5402	9.02564
	23.8933	23.3978	11.907	10
	42.6667	25.4624	18.0513	13.9487
	17.7778	18.5806	21.3333	23.7037
	24.381	22.5185	17.7778	18.0513
	24.381	16.7619	21.3333	13.977
	31.3725	13.1765	26.9474	16.4848
	26.9474	11.3778	22.3492	27.4286
	15.828	28.4444	12.9123	16.1839
	16.7619	31.4921	18.6667	16.4848
	25.0435	15.6444	18.8235	19.6267
	19.6923	10.3619	20.5432	14.4762
	41.4118	10.9402	22.9744	22.5882
	19.3333	28.7179	34.5397	19.0476
	13.977	17.2308	14.2222	34.3188
	24.5333	20.48	11.9675	22.069
	33.8824	22.303	36.9778	15.5897
	18.5507	24.2424	9.65079	19.0877
	10	11.0108	13.6296	11.9675
	16.8889	21.3333	18.3908	19.7531
	10.6667	26.6667	16.254	16.8889
	30.3158	10.6667	17.2043	23.5402
	30.0606	16.3556	35.5556	22.069
	34.3704	19.8095	29.8667	14.0488
	18.5507	23.5789	21.3333	21.3333
	25.6	27.7333	28.7179	18
	18.2857	12.3509	32	31.1111
	16	23.2727	16.8889	22.1235
	25.0435	38.4	29.8667	29.6296
	29.193	17.0667	24.8889	12.8
	37.0526	25.6	28	20.0784
	36.5714	19.7531	14.2222	6.15385
	21.3333	20.3636	37.7436	5.01961
	19.3939	20.2667	15.4483	21.3333
	26.0741	20.48	14.5067	42.6667
	23.619	29.8667	11.9216	22.2222
	25.4359	27.2593	30.1176	16
	25.7778	18.2857	22.7556	24
	37.3333	11.581	25.098	14.5067
	26.1818	17.6552	35.5556	19.3016
	21.3333	29.193	37.5467	31.2889
	10.0741	23.04	21.3333	25.7778
	13.7634	20.7238	34.5747	22.2222
	14	39.7576	14.9333	26.4127
	21.3333	34.807	40.8889	28.4444
	32	45.037	12.0755	29.0909
	25.6	18.0513	14.2222	21.3333
	41.1429	22.9744	18.6667	11.7701
	33.6842	24.381	21.3333	21.3333
	14.8148	19.6267	26.2564	24.1159
	16.7619	24.8889	26.1818	34.3704
	6.34234	16.6957	24.8889	25.2121
	21.3333	14.7126	23.1619	34.807
	35.9298	17.7778	16.2807	16.4103
	25.7778	22.0952	22.7097	27.1515
	25.971	32.6275	18.6667	20.5432
	10.9899	12.5057	24.1404	28.7536
	28.1212	21.3333	13.4493	14.7692
	8.88889	27.8974	19.8095	18.5507
	18.5507	33.6842	25.0115	16.8889
	18.6667	26.9474	21.3333	19.3939
	28.8	33.5238	15.0123	21.3333
	32.6275	19.9111	29.3333	21.3333
	24.7018	24.2424	14.0351	20.48
	17.5686	25.6	21.3333	17.8925
	18.963	29.3333	22.5185	22.0215
	12.9524	14.2222	13.037	12.8
	35.1373	4.52525	23.04	21.3333
	15.0588	20.4444	35.5556	25.8246
	14.7126	17.6232	21.3333
	12.9123	18.4242	19.5048
	13.5758	25.9048	41.5439
	14.4516	30.4762	33.9394
	26.9474	33.8824	28.7536
	45.3333	23.5789	18.6667
	22.7097	14.4516	27.8974
	43.7895	16.4103	15.8476
	21.3333	9.95556	16.4103
	15.1111	25.4359	27.4286
	24.5333	32.6275	21.3333
	14.5455	8.25806	14.7692
	16.254	9.84615	24.6154
	51.5556	22.8046	15.5152
	9.05051	33.5238	18.1961
	17.9649	18.6667	17.1707
	21.3333	18.5507	35.5556
	24.381	31.3725	10.4065
	26.6667	22.2609	17.4545
	30.4762	34.1333	25.0115
	35.5556	10	16.5161
	22.5882	25.4359	32
	43.9216	28.8	30.2222
	45.7143	20.1143	19.1264
	27.2593	33.0667	44
	32	19.9111	24.6154
	29.193	13.5111	24.5333
	5.68889	19.6267	21.3333
	19.0877	33.9394	12.4444
	33.5238	16	42.6667
	30.2222	11.581	35.8788
	26.4127	11.6364	23.4667
	23.1884	23.8933	13.9487
	25.8246	11.4872	14.7126
	17.2698	26.0741	25.7778
	28.8	21.3333	10.6667
	12.1905	28.8	19.2
	29.193	14	13.1765
	12.3871	12.0342	19.6923
	17.2698	14.4762	14.5455
	11.2593	21.3333	20.2105
	26.0741	28.16	14.991
	13.7634	22.2609	16.8889
	16.4103	29.8667	26.1818
	21.3333	21.3333	16
	9.05051	28.7536	18.5507
	14.6667	34.1333	34.3704
	22.303	21.3333	13.913
	25.6	29.8667	25.4359
	26.2564	26.1818	15.4483
	18.4242	19.957	15.4074
	6.88172	12.4444	22.6667
	24.8889	29.8667	17.0667
	40.7273	12.8	16.6667
	38.7879	16.254	24
	49.7778	20.2105	27.4286
	17.0667	16.5161	22.3492
	13.5758	11.9675	32
	12.9855	30.3158	21.3333
	36.8485	29.193	15.0588
	15.2381	9.05051	22.7556
	30.4762	32.5614	17.6232
	23.5789	20.48	12.549
	27.4286	13.9487	15.4483
	32.5614	10.6667	21.3333
	10.6667	32.7111	19.0877
	17.2698	9.14286	19.0877
	20.3636	22.2609	18.6667
	38.0952	15.1111	19.3939
	13.5111	19.4783	28.4444
	12.0889	19.6267
	21.3333	30.6667
	8.42105	25.098
	26.4127	19.2
	28.9524	32
	28.0702	22.1235
	37.3333	21.3333
	13.9487	10.3434
	6	26.4127
	32.7111	16.8081
	21.3333	34.9091
	24.381	23.4667
	18.6667	28.8627
	21.3333	38.6667
	35.5556	22.303
	32	32.5614
	19.8095	45.3333
	13.1765	13.8378
	39.1111	19.0476
	28.8	24.381
	16	23.7949
	15.7193	24.086
	33.5238	24.7018
	17.4545	55.1111
	34.1333	32
	20.3175	15.6863
	22.5185	12.8
	18.963
	24.1778
	25.9048
	16.7619
	33.5238
	36.9778
	9.02564
	12.3509
	18.8718
	35.9298
	21.3333
	12.549
	26.4127
	30.8966
	17.7778
	17.2043
	24.7467
	9.73913
	32.4267
	16.5161
	25.2121
	16.4103
	30.3158
	18.5507
	24
	30.1176
	10.3226
	5.68889
	20.5128
	19.8095
	7.11111
	11.4286
	21.3333
	36.9778
	15.0588
	25.0435
	11.0345
	17.4545
	26.9474
	20.48
	21.3333
	13.6533
	25.971
	39.1111
	27.7333
	20.3636
	22.3492
	21.3333
	30.72
	27.7333
	32
	19.6267
	18.1333
	31.4386
	24.2424
	15.0123
	16.8889
	21.3333
	17.2308
	16.4848
	10.4186
	33.0667
	18.101
	29.3333
	13.4737
	30.3158
	26.9474
	39.8222
	35.1373
	13.2613
	27.4286
	13.4737
	15.5897
	17.2308
	33.7778
	25.971
	13.0753
	32
	20.4444
	31.4921
	26.2564
	24.1159
	25.098
	16.8889
	25.9048
	18.6667
	18
	14.7126
	42.6667
	19.6923
	38.902
	21.3333
	26.4533
	21.3333
	8.88889
	32
	16.6667
	25.0435
	18.8718
	29.0909
	16
	35.0476
	11.9216
	18.2857
	18.1961
	33.6842
	16.5161
	21.3333
	10.2989
	14.9333
	16.8889
	19.8621
	26.6667
	22.3492
	34.1333
	24.7018
	17.92
	25.9048
	38.902
	25.6
	22.9744
	37.0526
	8.24242
	13.4737
	25.7778
	12.4444
	30.2222
	31.5362
	30.2222
	28.7179
	8.53333
	16
	34.4615
	25.7778
	11.2281
	19.2688
	18.2857
	9.88618
	14.8687
	13.7634
	26.2564
	33.5238
	16.9195
	16.9412
	20.6452
	17.4545
	11.7895
	16.8889
	16.3137
	29.4603
	46.2222
	32.6275
	22.5882
	22.1538
	6.51852
	16.3137
	31.4921
	22.2222
	12.2828
	27.7333
	22.2222
	14.2222
	19.0877
	12.549
	13.913
	33.7778
	15.828
	13.6296
	18.2857
	27.6078
	15.1111
	24.1159
	33.8824
	32
	19.1264
	17.3827
	15.5152
	17.3333
	27.8974
	20.1481
	19.3333
	22.8571
	30.6087
	30.8966
	44.4444
	35.5556
	22.5185
	24.7018
	23.1884

## Sheet: Fig 3 C PBP2x
Fig 3	C	pbp2x speed
	nb total exp 1	nb total exp 2		csp-	615	csp+	648
	392	871
	10' CSP		15' sans CSP		20' CSP		25' sans CSP		30' CSP		35' sans CSP		40' CSP		45' sans CSP		50' CSP
mean	10.6188		20.8301		12.0697		21.5683		14.4792		20.6882		18.1307		20.8923		18.8795
stdv	4.13864		5.4193		6.90143		5.99332		4.90713		5.80944		5.93108		6.01631		6.78576
nb	186		131		100		117		77		161		120		206		165
	exp 1	exp 2	exp 1	exp 2	exp 1	exp 2	exp 1	exp 2	exp 1	exp 2	exp 1	exp 2	exp 1	exp 2	exp 1	exp 2	exp 1	exp 2
mean	12.8548	10.4368	20.8042	20.8396	14.4939	11.7074	19.1791	22.2851	15.3622	13.4735	20.4065	20.9955	16.9152	18.5006	19.1225	22.4673	17.2069	19.671
stdv	6.26313	3.88662	6.38426	5.05977	10.3297	6.23858	5.69344	5.9242	5.71284	3.61043	6.35962	5.16705	6.64117	5.6853	6.094	5.51164	6.19193	6.93568
nb	14	172	35	96	13	87	27	90	41	36	84	77	28	92	97	109	53	112
	8.25806	14.8837	18.6667	17.92	16.4103	26.2564	22.7556	30.2222	17.2698	9.0929	28.9524	18.963	16.6667	28.4444	17.2308	24.4706	14.4516	22.0952
	8.42105	15.828	25.0435	20.4444	18.963	5.48571	16	22.8571	21.3333	12.7251	19.3939	19.3939	9.75238	16.4103	19.957	25.9048	22.1867	38.4
	25.3333	13.037	17.3333	19.6923	9.53191	12.6667	15.1111	15.6098	9.95556	20.48	27.6543	32.6275	25.0435	15.828	21.3333	25.8246	29.0909	32.5079
	24.381	19.5556	32	32.5079	7.11111	7.11111	15.5897	24.4938	21.3333	13.5758	24.8889	24.1159	10.9714	8.72727	12.6667	25.8246	24.1778	30.0606
	6.80851	9.92248	15.6444	21.3333	11.4286	23.3978	17.0667	35.5556	23.04	19.9111	15.5152	15.5152	11.8519	15.8476	11.3475	29.193	17.0667	9.69697
	13.7634	7.11111	24	15.1398	35.5556	6.78788	15.5152	29.3333	12.2828	11.5556	17.9649	20.5128	9.54386	13.5758	26.4533	28	39.3846	41.6
	13.2414	16	16	24.8889	36.3922	11.6989	17.2308	22.1538	10.6667	18.4242	14.5455	24.4938	11.8519	15.6444	15.5152	29.0133	13.4737	12.3509
	7.75758	9.41176	15.6444	19.8621	5.18095	7.46667	18.5507	30.6087	13.5758	10.9037	19.0877	29.193	33.6842	20.4058	14.4762	21.3333	10.6667	14.4314
	6.4	8.64865	28.4444	19.7531	8.64865	7.31429	23.1111	23.7949	8.38095	15.1579	18.8235	24.2424	27.1515	21.3333	33.6842	31.1111	27.0222	17.9649
	20.2105	7.6478	16	25.7471	4.8172	10.6667	21.3333	22.1538	9.90476	16.5161	26.9474	24.7467	17.2308	23.1111	14.2222	16.8081	14.019	13.9487
	10.1587	11.4872	13.6752	28.7179	12.8	9.73913	20.1481	22.1538	11.907	13.7634	24.5333	13.913	18.1333	17.7778	20.5128	22.2222	13.037	19.8095
	11.2593	12.8	22.0952	24.4938	10.4065	13.1765	17.2043	21.9798	7.46667	9.42636	23.5789	27.7333	18.2857	26.3529	11.7895	25.7778	26.8986	31.1111
	14.2222	8	21.3333	25.284	11.1746	6.51852	15.5152	25.9048	19.8621	16.1839	20.2667	25.2121	15.5897	15.2381	14.0351	14.4762	17.3333	18.5806
	9.75238	14.4314	23.7949	26.2564		8	16	26.6667	12.3077	17.2043	23.7037	18.8718	21.3333	16.1839	17.0667	18.2857	19.8621	22.1867
		18.8235	15.0894	13.0081		10.6667	19.6923	18.6667	14.991	8.93023	22.2222	25.2121	10.6667	24.381	16	23.1111	13.6296	14.019
		8.64865	23.5402	24.1159		3.24638	24	25.7471	21.3333	13.4321	22.2222	24.381	10.0392	14.5691	24.7467	24.2759	15.3162	18.0513
		10.8538	32.5079	13.5758		5.03704	17.3827	26.8986	10.5026	16.9412	34.6667	27.7333	29.6296	11.9766	14.2222	29.4603	15.8025	18.5806
		6.27451	26.1818	17.6762		11.3778	20.4444	20.48	10.0202	15.1398	18.963	29.2346	12.8	12.1905	10.1818	17.2308	9.14286	26.1818
		9.66038	22.303	19.6923		10.0392	14.2222	13.7634	11.0345	7.11111	18.3908	27.2184	23.2727	14.4	15.4483	24.6154	12.642	20.5977
		11.6989	34.3704	12.2667		12.1905	20.6452	30.4762	7.11111	12.6061	29.8667	11.9675	24.5333	16.1839	19.3016	22.0444	14.5455	22.7556
		11.3778	23.5789	24.2759		7.56989	16.9412	14.4762	9.02564	8	24.381	19.2688	8.43411	14	22.4	20.6452	22.303	27.4286
		6.59394	26.3529	16.9195		5.06215	44.4444	14.2222	9.06667	13.2414	11.907	30.6087	12.4444	21.3333	29.3333	24	19.5556	19.1264
		7.11111	12.3871	21.3333		8.64865	18.2857	14.2222	13.2414	16.1441	12.3509	18.7475	14.6667	25.4359	21.3333	21.3333	12.9524	14.4
		16.4444	30.1176	20.6452		16.9195	17.2308	25.4359	26.6667	11.7895	8.78431	21.3333	18.4889	21.3333	16.1441	25.7778	14.2222	14.991
		16.1301	16.9195	26.8986		8.63492	16.5161	26.8986	26.9474	10.2029	15.6863	20	17.6552	13.8378	15.8476	17.0667	24.8889	11.4109
		5.18919	10.3932	22.2222		6.64481	16.3556	13.7634	18.2857	17.7778	7.90123	19.9111	18.4242	23.1884	18.4242	32.6275	11.7701	15.746
		11.8519	17.3827	24.8889		37.7436	20.5432	25.6	19.8621	16.4571	25.8246	20.0404	16	5.90071	20.3175	26.4127	18.2857	25.7778
		22.4561	13.6296	23.7949		25.0435		25.284	24	7.6478	15.5152	24.2424	9.48148	11.3778	26.9474	30.4762	18.8718	13.5111
		3.12889	15.4483	24.2759		14.6286		18.7475	18.963	11.3778	20.5714	23.4667		19.3016	20.5128	20.6452	11.7895	21.3333
		13.9487	24.381	25.0435		7.71631		12.9293	17.7778	14.4516	24.5333	29.0909		19.1264	13.6296	17.5238	14.8687	22.7097
		10.6667	15.0588	21.3333		10.6667		20.6222	14.6667	10.6667	19.5556	27.0769		17.7778	19.8095	21.3333	9.27536	34.9091
		2.29744	10.4186	14.8148		20.2667		19.2688	17.7778	10.6667	33.6842	17.2308		29.6812	24.2424	24.6154	12.1081	21.3333
		17.4545	22.3492	24.2424		12.9293		16.1616	13.8039	14.6667	14.5455	27.4286		22.9136	23.3651	12.9123	22.1538	9.48148
		11.3475	26.6667	27.8261		16.7619		24.2759	10.6667	13.2613	13.6296	16.1616		28	22.9744	15.0588	16.9195	18.6667
		8.44444	19.3939	16.1441		16.8081		20.5977	9.77778	9.98582	12.8992	21.3333		22.0952	16.5926	15.2381	11.4872	35.2
		14.9333		23.619		16.9412		23.2727	13.2414	19.6267	14.6286	11.1746		28.16	14.8687	19.8621	12.4444	15.1398
		9.14286		17.4545		22.7097		18.8718	22.4561		21.3333	17.2043		36.8485	15.5152	25.8586	4.97778	14.7692
		9.25786		28.4444		18.3566		26.8642	14.5067		21.3333	13.8378		22.8046	12.8	27.4286	16.1839	21.3333
		10.8679		28.7536		17.7778		28.1212	10		10.6667	12.3259		27.5556	9.05051	16.5161	13.6533	11.581
		8.43411		27.6543		16		35.1373	26.6667		15.1398	16.5926		27.1515	21.3333	19.3939	20.4444	17.7778
		6.80851		17.7778		13.5111		33.0667	18.1728		16.254	14.8148		13.8667	36	37.1014	32	13.037
		9.37374		18.963		3.95062		27.4286			22.1538	19.1264		18.7475	17.4545	26.6667	14.5067	16
		11.2281		14.9333		13.4737		28.8			17.92	20.6452		16.2807	13.913	27.954	18.2857	13.5758
		14.4516		19.2688		1.08017		24.2424			19.7531	15.0894		30.2222	8.98246	21.3333	20	14.2222
		14.019		13.7634		7.93798		15.828			12.9123	16.9195		21.3333	36.8485	22.0444	13.2414	16.8081
		9.81333		25.971		10.4186		25.971			15.5897	17.2043		17.5238	18.6667	15.5152	13.5758	22.8046
		15.6098		21.3333		1.16364		23.3651			12.3871	20.5432		22.0952	15.5897	16	24.1778	19.8095
		5.51724		15.5897		6.82667		12.9293			24	18.7475		19.957	17.4545	14.0351	13.5758	23.3978
		9.69697		27.8261		10.4065		16			12.8	21.3333		20.2393	19.8621	36.8485	20.4058	17.2308
		13.4737		26.8986		14.6286		17.2043			26.3529	14.8687		16.9412	22.303	27.0769	14.2222	11.907
		5.81818		17.7778		5.23977		16.4848			20.1481	34.1333		16.5161	24.4938	21.3333	14.8687	12.6667
		4.88889		19.3939		8.63492		24.8889			15.7681	20.0404		16.4571	20.0784	19.3939	19.0877	39.2982
		4.74074		15.3162		9.29032		34.9091			30.3158	29.6812		16.6667	23.8431	25.971	15.1111	44.0889
		8.41315		29.193		8.14545		29.0133			15.8025	28.1212		31.4386	21.3333	21.3333		10.8936
		11.9216		16.3556		19.8621		26.4127			16.9195	18.3704		15.1579	30.1176	23.3651		17.6552
		7.11111		9.54386		11.5556		17.2308			12.4444	16.8421		19.8621	37.3333	20.3636		22.1538
		12.1905		30.2222		6.66667		32			24	19.6923		22.1867	21.3333	32		17.4545
		9.54386		28.4444		9.63441		26.6667			23.3651	20.48		12.5217	10.1333	18		20.4444
		4.83019		19.8621		7.88406		27.4286			18.2857	15.828		18.2857	21.3333	21.3333		24.381
		6.02899		18.4889		10.3111		26.1818			16.3137	22.8571		11.6825	19.4783	16.5161		19.2688
		9.57823		27.1515		9.77778		21.3333			10.9714	16.9412		17.5238	18.101	18.101		28.7179
		5.07937		20.3175		17.0667		36.3922			13.8378	15.5897		19.6491	20.3636	18		15.2381
		8.42105		29.0909		6.03774		20.4058			23.2727	26.1818		17.5686	18.1728	17.2043		13.8378
		12.5057		15.8476		6.22222		20.3175			19.1264	26.4533		7.25333	17.7778	27.5556		18.8718
		10.2029		22.9744		5.19658		20.4444			23.1111	22.303		21.3333	17.2043	24.086		19.6267
		7.83673		18.2857		6.53763		25.2121			15.828	23.1111		16.3137	18.963	24.8889		26.2564
		12.7092		12.9524		12.0342		20.5977			31.4921	16.8682		15.4483	14.5691	17.5686		16.4848
		5.61404		17.7778		15.4483		13.2414			22.1235	15.5897		17.8605	16.4103	18.0513		20.5432
		6.78788		14.2222		6.51852		16.6957			22.2222	22		11.8014	14.2222	26.2564		17.8925
		8.24242		22.0444		18.8718		21.3333			29.8667	23.2727		8.85535	10.9037	22.0215		16.7619
		15.0123		24.381		17.4035		28.8			23.3651	17.2043		11.6989	9.4359	19.957		16.2133
		10.2716		26.2564		12.3509		15.5897			23.5789	18.8718		18.963	19.8095	15.4483		19.9111
		4.33898		20.5128		7.11111		12.2828			18.5806	13.3333		17.7778	23.1111	14.8687		22.3492
		13.2613		24.8889		14.6286		8.17021			30.4762	20.5128		13.0753	13.2063	18.1728		20.6222
		18.2857		18.8718		14.5455		18.8952			21.3333	19.8095		13.4737	15.0894	33.9394		13.4095
		6.44025		22.1235		28.4444		18.7733			17.2308	15.1398		13.3953	26.9474	26.6667		22.2609
		1.3545		20.6667		4.92308		20.5977			15.5897	25.7778		9.98582	21.3333	17.92		19.6923
		8.84553		25.7471		13.8667		20.6667			26.6667			19.4783	21.3333	16.8081		30.0606
		7.6478		20.6452		13.4737		18.101			17.6552			18.4505	25.9048	25.4359		17.6552
		8.3252		17.6762		9.38667		24.7018			22.2222			22.5882	23.5789	19.2		24.5333
		12.478		21.3333		3.55556		17.0667			20.5714			20.4444	18.2857	14.2222		15.7193
		8.53333		26.6667		10.0741		20.3636			19.3939			14.2222	18.0513	13.5758		32
		6.19355		17.5686		18.101		25.4359			33.9394			20.5714	11.0345	21.3333		16.8421
		5.68889		20.6452		12.5812		25.4359			41.1429			26.6667	13.7143	29.193		13.0753
		6.64481		10.4186		15.0123		21.3333						13.8039	21.3333	18.7733		17.0667
		7.20346		16.3137		9.00741		14.4314						10.2029	28.4444	19.2688		24.381
		10.6667		20.6452		13.0753		18.101						17.8925	17.0667	19.2		17.2043
		8.45977		24.8889				20						25.4359	29.3333	25.9048		11.52
		10.1587		11.581				16.5926						17.8925	11.0617	20.6222		14.5691
		8.93023		17.2973				24						21.9798	17.9649	20.48		19.4783
		4.20202		13.9487										19.3939	9.02564	19.0476		15.8025
		8.93023		15.0588										16.6667	12.3871	34.3704		12.5812
		21.3333		15.6863											20.5977	26.6667		14.4314
		10.9147		22.8571											18.0513	26.4127		10.1333
		14.7126		18.2857											23.5402	14.0351		19.6923
		15.5897		15.0894											17.92	18.101		14.991
		8													28.4444	30.8148		32
		11.581														20.48		19.6923
		8.53333														18.963		12.4444
		12.1212														16.1839		16.5926
		16														20.5128		16.4103
		7.85965														20.48		15.4483
		10.6667														22.0952		14.9333
		8.05926														25.2121		24.7018
		6.88172														22.303		15.8025
		15.1579														38.6667		18.8718
		8.72727														24.381		23.2727
		14.6173														21.3333		13.037
		11.4872														26.2564		20.6452
		4.66667																23.2157
		18.2857																11.2593
		8.3252																25.7471
		11.4286
		9.54386
		8.2963
		7.2381
		11.907
		16.1185
		8.98246
		8
		11.1515
		6.09524
		5.92593
		7.40136
		12.8
		10.3434
		8.93694
		12.1379
		11.7551
		12.7312
		18.3908
		15.4074
		9.42636
		16.8081
		9.92248
		14.9333
		9.65079
		15.6444
		10.8679
		9.00741
		3.63121
		8.33333
		9.92248
		9.53191
		10.1587
		10.2222
		9.02564
		15.1579
		6.16296
		7.55556
		20.6222
		12.4444
		7.48538
		5.9883
		12.1905
		9.07801
		12.8
		9.95556
		12.1905
		11.2281
		8.94624
		18.6667
		10.8606
		11.2704
		10.6667
		14.0351
		12
		12.4444
		10.6667
		5.06215
		6.49275
		9.82011

[truncated: 38 more sheets: Fig 3 C FtsW, Fig 3 C PBP2b, Fig 3 C RodA, Fig 3 D, Fig 3 E, fig 3 F, fig 4 G, fig 4 H, fig 4 I, fig 4 J, fig 4 K, fig 5 A, fig 5 B, fig 6 A, fig 6 B, Fig 6 C, fig 7 A, fig 7 B, fig 7 C, fig 7 D …]
